# Supplementary material for: Seasonal Variation in the Skin Transcriptome of Common Bottlenose Dolphins (Tursiops truncatus) from the Northern Gulf of Mexico
Source: PLoS One. 2015 Jun 25;10(6):e0130934. doi: 10.1371/journal.pone.0130934 (PMC4482424; doi:10.1371/journal.pone.0130934)
Supplement: S1 Table — (XLS) [file pone.0130934.s001.xls]

## Sheet: Sheet1
S1 Table . All samples included in this study, sorted by location.
Field sample #	Collection Season	Collection Date	Collection Location	Latitude	Longitude	Gender	Pregnancy Status	SPOPs (mg/g lipid)*	Progesterone (ng/mL)	Cortisol (ng/mL)
R3100510-03	Spring 2010	2010-05-10	Barataria Bay	29.277	-89.9505	female	P	-	110.212	0.379348
R3100511-04	Spring 2010	2010-05-11	Barataria Bay	29.2725	-89.9503	female	P	-	113.688	0.34867
R3100512-02	Spring 2010	2010-05-12	Barataria Bay	29.2585	-89.9667	female	P	-	148.748	0.330972
R3100512-03	Spring 2010	2010-05-12	Barataria Bay	29.3099	-89.9829	female	NP	-	3.96366	0.529
R3100510-02	Spring 2010	2010-05-10	Barataria Bay	29.2701	-89.9519	male	n/a	57.2663	0.31649	0.707659
R3100510-04	Spring 2010	2010-05-10	Barataria Bay	29.2762	-89.9519	male	n/a	184.99	0.411599	0.732829
R3100511-01	Spring 2010	2010-05-11	Barataria Bay	29.271	-89.9563	male	n/a	46.9167	0.439851	0.188243
R3100512-04	Spring 2010	2010-05-12	Barataria Bay	29.2753	-89.9525	male	n/a	96.8857	0.657238	1.35697
R3100513-02	Spring 2010	2010-05-13	Barataria Bay	29.2651	-89.9694	male	n/a	25.0767	0.205017	0.422058
TYP100816-01	Summer 2010	2010-08-16	Barataria Bay	29.274	-89.9487	female	NP	-	0.473027	1.06885
TYP100817-02	Summer 2010	2010-08-17	Barataria Bay	29.2723	-89.9528	female	NP	-	0.523762	0.289414
TYP100818-01	Summer 2010	2010-08-18	Barataria Bay	29.2415	-90.0072	female	NP	-	0.257869	0.304482
TYP100814-06	Summer 2010	2010-08-14	Barataria Bay	29.278	-89.9273	male	n/a	134.636	0.82	0.42
TYP110111-02	Winter 2010	2011-01-11	Barataria Bay	29.2615	-89.9354	female	NP	-	0.321335	0.541564
TYP20110110-03	Winter 2010	2011-01-20	Barataria Bay	29.2718	-89.951	male	n/a	21.4657	0.47323	0.428874
TYP20110111-01	Winter 2010	2011-01-11	Barataria Bay	29.2588	-89.9277	male	n/a	-	--	--
BW120220-01	Winter 2011	2012-02-20	Barataria Bay	29.2172	-90.0478	female	NP	-	0.4291	0.533888
TE120220-03	Winter 2011	2012-02-20	Barataria Bay	29.2571	-89.9919	female	NP	-	0.4836	0.23604
BW120223-05	Winter 2011	2012-02-23	Barataria Bay	29.2657	-89.9609	female	NP	-	25.2385	0.542379
BW120225-03	Winter 2011	2012-02-25	Barataria Bay	29.2577	-89.9676	female	NP	-	8.8538	0.784097
BW120221-02	Winter 2011	2012-02-21	Barataria Bay	29.2673	-90.0599	male	n/a	19.1847	0.2762	0.333272
BW120221-05	Winter 2011	2012-02-21	Barataria Bay	29.2783	-90.0032	male	n/a	58.6963	0.4201	0.780975
BW120223-01	Winter 2011	2012-02-23	Barataria Bay	29.2168	-90.0482	male	n/a	15.9936	0.3712	0.303649
BW120223-02	Winter 2011	2012-02-23	Barataria Bay	29.2352	-90.0114	male	n/a	40.9182	0.5837	0.606707
TYP052710-01	Spring 2010	2010-05-27	Chandeleur Sound	29.8978	-88.8712	female	NP	-	0.296841	0.230225
TYP052810-02	Spring 2010	2010-05-28	Chandeleur Sound	29.9381	-89.0385	female	NP	-	0.529841	0.527559
TYP100915-02	Summer 2010	2010-09-15	Chandeleur Sound	30.1345	-89.2074	male	n/a	-	0.491777	2.10029
TYP100915-03	Summer 2010	2010-09-15	Chandeleur Sound	30.0665	-89.1992	male	n/a	58.6779	0.166114	1.07825
TYP100917-02	Summer 2010	2010-09-17	Chandeleur Sound	30.0675	-89.2105	male	n/a	44.4436	0.117887	0.557937
TYP100917-04	Summer 2010	2010-09-17	Chandeleur Sound	30.0147	-89.2121	male	n/a	47.8036	0.116016	0.841591
TYP100918-01	Summer 2010	2010-09-18	Chandeleur Sound	29.994	-89.2473	male	n/a	25.3173	0.130518	0.580148
R3110820-02	Summer 2011	2011-08-20	Chandeleur Sound	29.8834	-88.8716	female	NP	-	0.3709	1.09905
R3110820-03	Summer 2011	2011-08-20	Chandeleur Sound	29.8789	-88.9032	female	--	-	--	--
R3110821-02	Summer 2011	2011-08-21	Chandeleur Sound	30.1029	-89.1642	male	n/a	72.596	0.4411	0.964653
R2110823-01	Summer 2011	2011-08-23	Chandeleur Sound	30.1422	-89.1988	female	NP	-	0.3298	0.0733791
R2110823-03	Summer 2011	2011-08-23	Chandeleur Sound	29.9675	-89.1887	female	NP	-	0.4646	0.565135
R3110823-02	Summer 2011	2011-08-23	Chandeleur Sound	30.0558	-88.8793	male	n/a	67.2928	0.2614	0.399732
R3110823-03	Summer 2011	2011-08-23	Chandeleur Sound	29.9503	-88.855	male	n/a	66.358	1.1889	1.8467
R3110823-05	Summer 2011	2011-08-23	Chandeleur Sound	29.8234	-88.8945	male	n/a	114.775	0.5557	0.335882
R2110824-01	Summer 2011	2011-08-24	Chandeleur Sound	29.789	-88.8787	female	NP	-	0.3521	0.834303
R3110824-01	Summer 2011	2011-08-24	Chandeleur Sound	30.0865	-89.2201	female	NP	-	0.3511	0.151962
R3110824-05	Summer 2011	2011-08-24	Chandeleur Sound	29.9139	-89.215	male	n/a	62.9745	0.2297	1.24211
R2120120-02	Winter 2011	2012-01-20	Chandeleur Sound	29.9979	-89.3087	male	n/a	11.7311	0.3725	0.710562
R2120120-03	Winter 2011	2012-01-20	Chandeleur Sound	29.8805	-89.3162	male	n/a	42.1912	0.0747	0.13458
R3120121-02	Winter 2011	2012-01-21	Chandeleur Sound	29.9061	-89.2621	female	NP	-	0.0706	0.478352
R3120121-03	Winter 2011	2012-01-21	Chandeleur Sound	29.9145	-89.2241	male	n/a	32.8175	0.737	1.1557
R3120121-05	Winter 2011	2012-01-21	Chandeleur Sound	30.1135	-89.2268	male	n/a	16.087	0.5781	0.65719
R2120123-02	Winter 2011	2012-01-23	Chandeleur Sound	30.0021	-89.1903	male	n/a	28.4204	0.9351	2.25844
R3120123-01	Winter 2011	2012-01-23	Chandeleur Sound	29.9803	-89.1986	female	NP	-	0.2688	0.699205
R2120125-04	Winter 2011	2012-01-25	Chandeleur Sound	30.0714	-89.1826	male	n/a	21.4607	0.398	1.24937
R3120125-01	Winter 2011	2012-01-25	Chandeleur Sound	30.1098	-89.2828	female	NP	-	7.9831	0.1
R2120127-01	Winter 2011	2012-01-27	Chandeleur Sound	29.9273	-89.1607	male	n/a	20.6331	0.83	1.25
R2120127-02	Winter 2011	2012-01-27	Chandeleur Sound	29.9129	-89.1574	female	NP	-	0.3481	0.103857
R3120127-07	Winter 2011	2012-01-27	Chandeleur Sound	30.0734	-89.1742	female	NP	-	0.4489	0.297896
R3100508-02	Spring 2010	2010-05-08	Mississippi Sound	30.2295	-88.7621	female	P	-	226.956	0.341795
R3100515-01	Spring 2010	2010-05-15	Mississippi Sound	30.2114	-88.4931	male	n/a	66.2189	0.229	1.10126
R3100517-02	Spring 2010	2010-05-17	Mississippi Sound	30.2379	-88.7292	female	P	-	216.849	0.241482
R3100517-03	Spring 2010	2010-05-17	Mississippi Sound	30.1972	-88.4843	female	NP	-	0.476451	0.650539
TYP100828-01	Summer 2010	2010-08-28	Mississippi Sound	30.3508	-88.5647	female	P	-	368.46	0.510788
TYP100831-01	Summer 2010	2010-08-31	Mississippi Sound	30.2125	-88.5126	male	n/a	96.8194	0.672851	0.996735
TE100909-03	Summer 2010	2010-09-09	Mississippi Sound	30.2542	-88.7217	male	n/a	65.1	1.38566	2.01422
TYP100915-01	Summer 2010	2010-09-15	Mississippi Sound	30.2326	-89.1629	male	n/a	84.3415	0.652852	0.377402
TYP100916-02	Summer 2010	2010-09-16	Mississippi Sound	30.3239	-89.1834	male	n/a	62.0382	0.409452	1.43442
R2110815-01	Summer 2011	2011-08-15	Mississippi Sound	30.3443	-88.5962	male	n/a	76.5784	0.53	0.8
R2110816-05	Summer 2011	2011-08-16	Mississippi Sound	30.3105	-88.7104	male	n/a	119.466	0.23	0.41
R2110828-01	Summer 2011	2011-08-28	Mississippi Sound	30.3224	-88.776	male	n/a	44.0558	0.44	0.24
R2110829-02	Summer 2011	2011-08-29	Mississippi Sound	30.2598	-88.7038	female	NP	-	0.5887	0.0774976
R3110813-02	Summer 2011	2011-08-13	Mississippi Sound	30.307	-88.5034	male	n/a	122.262	0.5387	0.541902
R3110816-03	Summer 2011	2011-08-16	Mississippi Sound	30.3249	-88.7011	female	NP	-	0.0681	0.122561
R3110817-01	Summer 2011	2011-08-17	Mississippi Sound	30.2854	-88.4865	male	n/a	40.0057	0.4223	0.406177
R3110817-05	Summer 2011	2011-08-17	Mississippi Sound	30.2586	-88.7131	female	NP	-	0.5572	0.325709
R3110828-01	Summer 2011	2011-08-28	Mississippi Sound	30.3316	-88.5447	female	P	-	111.328	0.769678
R3110828-02	Summer 2011	2011-08-28	Mississippi Sound	30.3747	-88.3757	male	n/a	111.281	0.1644	0.106173
R3110828-03	Summer 2011	2011-08-28	Mississippi Sound	30.337	-88.4174	male	n/a	93.0149	0.4885	0.11913
R3110829-01	Summer 2011	2011-08-29	Mississippi Sound	30.2172	-88.5151	male	n/a	34.6844	0.0681	0.55258
R3110829-02	Summer 2011	2011-08-29	Mississippi Sound	30.2258	-88.5593	male	n/a	129.53	0.5532	1.17061
R3110208-01	Winter 2010	2011-02-08	Mississippi Sound	30.2104	-89.1383	male	n/a	26.8026	0.378408	0.974379
R3110208-02	Winter 2010	2011-02-08	Mississippi Sound	30.1977	-89.1198	female	P	-	150.468	0.441709
R3111201-01	Winter 2011	2011-12-01	Mississippi Sound	30.3129	-88.5916	male	n/a	56.2282	0.2946	0.537055
R3111202-01	Winter 2011	2011-12-02	Mississippi Sound	30.3353	-88.7051	female	NP	-	0.1769	1.01371
R3111205-01	Winter 2011	2011-12-05	Mississippi Sound	30.3671	-88.5676	male	n/a	23.1151	0.0545	0.098048
R3111208-01	Winter 2011	2011-12-08	Mississippi Sound	30.3392	-88.5639	male	n/a	50.0527	0.2341	1.44198
R3111208-02	Winter 2011	2011-12-08	Mississippi Sound	30.3592	-88.792	male	n/a	23.6564	0.275	0.088346
R3111209-01	Winter 2011	2011-12-09	Mississippi Sound	30.2615	-88.4196	male	n/a	110.899	0.3017	0.674005
R3111209-03	Winter 2011	2011-12-09	Mississippi Sound	30.3197	-88.3999	male	n/a	32.0816	0.0733	0.131991
R3111209-04	Winter 2011	2011-12-09	Mississippi Sound	30.361	-88.5658	male	n/a	45.9167	0.1989	0.136041
R3111212-02	Winter 2011	2011-12-12	Mississippi Sound	30.3197	-88.7161	female	--	-	--	--
R3111214-01	Winter 2011	2011-12-14	Mississippi Sound	30.3232	-88.6039	male	n/a	60.7731	0.5757	0.430474
R3111215-01	Winter 2011	2011-12-15	Mississippi Sound	30.2779	-88.5282	male	n/a	31.0816	0.4073	0.845935
R3111216-01	Winter 2011	2011-12-16	Mississippi Sound	30.3521	-88.8733	female	NP	-	0.266	0.120961
R3111216-02	Winter 2011	2011-12-16	Mississippi Sound	30.3133	-88.6623	male	n/a	23.1506	0.1971	0.236873
R3111219-02	Winter 2011	2011-12-19	Mississippi Sound	30.3591	-88.3263	male	n/a	36.2321	1.0762	1.7917
R3111219-03	Winter 2011	2011-12-19	Mississippi Sound	30.3587	-88.3068	male	n/a	83.3413	0.5449	1.78208
R3111220-01	Winter 2011	2011-12-20	Mississippi Sound	30.3304	-88.7866	female	NP	-	0.1509	0.428822
* POPs data from Balmer et al [37].
