# Supplementary material for: Seasonal Variation in the Skin Transcriptome of Common Bottlenose Dolphins (Tursiops truncatus) from the Northern Gulf of Mexico
Source: PLoS One. 2015 Jun 25;10(6):e0130934. doi: 10.1371/journal.pone.0130934 (PMC4482424; doi:10.1371/journal.pone.0130934)
Supplement: S2 Table — (XLS) [file pone.0130934.s002.xls]

## Sheet: Sheet1
S2 Table. Annotated genes expressed only in females or only in males, and genes differentially expressed (>2.0-fold, p<0.05).
Present only in Females - annotated probes, of 44
ProbeName	Target ID	Description	Top hit E-value		Human Chromosomal Location	Gene Symbol
AM-33089	SRR027947.172220	alpha-1-antitrypsin precursor	1.61e-06		chrom 14	SERPINA1
AM-6991	Contig-c4671-2	ankyrin repeat domain-containing protein 1	2.71e-51		chrom 10	ANKRD1
AM-7572	Contig-c5138-1	titin-like	2.01e-111		chrom 2	TTN
AM-8049	Contig-c5541-1	titin	2.21e-146		chrom 2	TTN
AM-32185	SRR027946.192578	nebulin	3.58e-19		chrom 2	NEB
AM-16851	Contig-c13873-1	retrovirus polyprotein line-1	4.63e-16
AM-5903	Contig-c3710-1	pepsinogen a-like	1.6e-23		chrom 11	PGA
AM-30723	gi-74262008	tpr repeat containing protein	2e-11
AM-833	Contig-c514-1	protein s100-g_	1.71e-31		x chrom	S100G
AM-13379	Contig-c10461-1	proteoglycan 4	7.52e-44		chrom 1	PRG4
AM-9843	Contig-c7182-1	scavenger receptor cysteine-rich type 1 protein m130 precursor	8.55e-39		chrom 12	CD163
Present only in Males -annotated probes. 41
AM-13513	Contig-c10584-1	apolipoprotein b-100	2.34e-15		chrom 2	APOB
AM-18073	Contig-c15108-1	gamma-taxilin	8.1e-12		x chrom	TXLNG
AM-17785	Contig-c14814-1	esf1 homolog	5.94e-12		chrom 20	ESF1
AM-20614	Contig-c17678-1	fibrillin-1 precursor	1.22e-25		chrom 15	FBN1
AM-28594	gi-49355313	immunoglobulin IgG-1 heavy chain constant region	0
AM-12601	Contig-c9862-1	myomesin-1 isoform	5.53e-17		chrom 18	MYOM1
AM-27760	Contig-c25005-1	ring finger protein 219	1.23e-17		chrom 13	RNF219
AM-7069	Contig-c4738-1	triadin	8.61e-43		chrom 13	TRDN
Probes >2-fold differentially expressed in females vs males
AM-18505	Contig-c15546-1	ubiquitin carboxyl-terminal hydrolase faf-x isoform partial	7.4e-23		x chrom	USP9X
AM-16429	Contig-c13459-1	ubiquitin carboxyl-terminal hydrolase faf-x isoform partial	8.56e-30		x chrom	USP9X
AM-12970	Contig-c10122-1	eukaryotic translation initiation factor x-chromosomal	1.47e-15		x chrom	EIF1AX
