# Supplementary material for: Seasonal Variation in the Skin Transcriptome of Common Bottlenose Dolphins (Tursiops truncatus) from the Northern Gulf of Mexico
Source: PLoS One. 2015 Jun 25;10(6):e0130934. doi: 10.1371/journal.pone.0130934 (PMC4482424; doi:10.1371/journal.pone.0130934)
Supplement: S3 Table — (XLS) [file pone.0130934.s003.xls]

## Sheet: Sheet1
S3 Table . Probes differentially expressed between winter and spring/summer (annotated probes listed only).
" UP" = up in spring/summer. "Down" = down in spring/summer relative to winter.
p(corr) - p-value corrected for multiple testing (Benjanini-Hochburg)
FC (abs) - absolute fold change
E-value is the Expect value of the top BLASTx hit.
UP
ProbeName	Target ID	p (Corr)	FC (abs)	Regulation	Description	Evalue
AM-11439	Contig-c8732-1	1.09015e-26	1.6793	up	26s protease regulatory subunit 4	5.2e-41
AM-7757	Contig-c5292-2	2.346e-42	3.73512	up	26s proteasome non-atpase regulatory subunit 7	4.04e-127
AM-17292	Contig-c14312-1	1.22245e-26	1.71219	up	28s ribosomal protein mitochondrial	3.67e-23
AM-7888	Contig-c5405-2	7.0087e-29	3.2699	up	28s ribosomal protein mitochondrial-like	4.78e-71
AM-15455	Contig-c12468-1	2.2345e-11	2.04649	up	2-amino-3-ketobutyrate coenzyme a mitochondrial-like isoform 1	5.15e-23
AM-13690	Contig-c10760-2	6.7995e-41	3.1934	up	2-hydroxyacyl- lyase 1	3.28e-34
AM-20556	Contig-c17621-1	4.23737e-36	3.03859	up	2-oxoglutarate and iron-dependent oxygenase domain-containing protein 1	1.63e-26
AM-5849	Contig-c3662-1	1.17472e-23	1.67105	up	39s ribosomal protein mitochondrial	8.41e-09
AM-14076	Contig-c11130-1	3.42921e-28	1.73292	up	39s ribosomal protein mitochondrial	1.09e-28
AM-15750	Contig-c12771-1	7.73597e-23	2.02899	up	3-beta-hydroxysteroid-delta -isomerase	1.96e-16
AM-14217	Contig-c11269-1	2.62227e-25	2.16888	up	3-hydroxyacyl- dehydrogenase type-2	2.03e-17
AM-7129	Contig-c4780-1	1.54403e-32	1.96775	up	3-oxoacid transferase 1	1.66e-13
AM-6060	Contig-c3849-1	8.16282e-39	2.75837	up	3-oxoacid transferase 1	3.64e-30
AM-2352	Contig-c1589-9	2.7962e-22	1.60489	up	40s ribosomal protein s27-like	2.87e-13
AM-131	Contig-c54-3	1.4271e-21	1.65802	up	40s ribosomal protein s5	4.68e-148
AM-9685	Contig-c7036-1	4.43852e-21	1.85335	up	60s ribosomal protein l22-like 1-like	6.83e-43
AM-6774	Contig-c4526-1	1.61227e-22	1.57482	up	60s ribosomal protein l31-like	8.18e-14
AM-22150	Contig-c19236-1	1.98249e-18	1.5563	up	60s ribosomal protein l7-like 1	7.01e-24
AM-25192	Contig-c22342-1	2.37262e-15	1.859	up	abhydrolase domain-containing protein 2	9.41e-08
AM-18190	Contig-c15229-1	1.08219e-28	2.07097	up	plakin domain of bullous pemphigoid antigen1	1.93e-16
AM-9303	Contig-c6675-1	3.54694e-14	1.91606	up	aconitase mitochondrial	2.64e-69
AM-22814	Contig-c19910-1	2.77714e-19	1.66587	up	activating transcription factor 7-interacting protein 1	8.91e-35
AM-27976	Contig-c25235-1	2.64761e-24	2.13827	up	acyl- synthetase short-chain family member 1	1.35e-29
AM-3323	Contig-c2063-1	4.43401e-35	2.38029	up	acyl- synthetase short-chain family member mitochondrial	5e-16
AM-12399	Contig-c9670-1	0	6.5782	up	acyl- synthetase short-chain family member mitochondrial	2.13e-40
AM-32672	SRR027947.80604	0	6.80163	up	acyl- synthetase short-chain family member mitochondrial-like	1.19e-08
AM-7713	Contig-c5259-1	4.52586e-36	2.14423	up	acyl-coenzyme a c-4 to c-12 straight chain	7.59e-31
AM-9141	Contig-c6548-1	2.07816e-37	3.55202	up	acyl-coenzyme a thioesterase 13	7.41e-16
AM-11932	Contig-c9222-1	1.77824e-38	3.59516	up	acyl-coenzyme a thioesterase 13	1.3e-50
AM-8921	Contig-c6341-1	0	10.4067	up	acyl-coenzyme a very long isoform cra_c	4.63e-07
AM-9627	Contig-c6979-1	9.35393e-35	4.0618	up	acylphosphatase-1 isoform 1	8.17e-15
AM-7239	Contig-c4858-1	2.11938e-20	2.17963	up	adenosine monophosphate deaminase 1 (isoform m)	1.01e-80
AM-487	Contig-c266-1	6.04898e-37	3.60162	up	adenylosuccinate synthetase isozyme 1	0
AM-3678	Contig-c2315-3	9.72411e-23	1.96198	up	adipose specific 2	0.000234
AM-26717	Contig-c23910-1	2.90719e-20	1.5012	up	adp-ribosylation factor isoform cra_b	8.65e-07
AM-17234	Contig-c14254-1	5.91955e-19	2.05519	up	AF130117_10PRO0898 [Homo sapiens]	9.39e-05
AM-21358	Contig-c18429-1	1.23201e-15	1.51039	up	AF225422_1AD023 [Homo sapiens]	4.53e-07
AM-7251	Contig-c4869-1	6.65585e-16	1.54733	up	AF370387_1FP852 [Homo sapiens]	5.6e-23
AM-9375	Contig-c6741-1	1.49505e-40	2.43178	up	a-kinase anchor protein 9	1.69e-26
AM-18347	Contig-c15387-1	1.44034e-28	1.62171	up	a-kinase anchor protein 9	7.72e-34
AM-21440	Contig-c18512-1	2.8008e-41	3.30984	up	a-kinase anchor protein 9	3.96e-43
AM-15550	Contig-c12565-1	1.42574e-24	1.55255	up	a-kinase anchor protein 9	5.7e-13
AM-32088	SRR027946.110033	3.181e-42	5.44246	up	alanine-glyoxylate aminotransferase 2-like 2	1.28e-27
AM-21136	Contig-c18206-1	2.11641e-24	1.76114	up	alcohol dehydrogenase	6.39e-27
AM-9057	Contig-c6472-1	1.0613e-35	2.64469	up	alcohol dehydrogenase 5 (class iii) chi polypeptide	3.49e-79
AM-1451	Contig-c1034-2	2.27718e-26	1.82339	up	aldehyde dehydrogenase 9 member a1	3e-14
AM-3704	Contig-c2332-1	1.46792e-15	1.84218	up	aldehyde mitochondrial precursor	1.52e-47
AM-2869	Contig-c1778-3	7.41987e-14	1.54836	up	aldose reductase	1.46e-39
AM-4312	Contig-c2784-1	1.38e-11	1.59675	up	aldose reductase	7.23e-159
AM-727	Contig-c486-4	1.44284e-35	2.29552	up	alpha-hemoglobin-stabilizing protein	8.86e-46
AM-26718	Contig-c23911-1	5.69038e-15	1.55681	up	alport mental midface hypoplasia and elliptocytosis gene 1	1.41e-23
AM-24959	Contig-c22105-1	2.99688e-18	1.79843	up	amyloid beta a4 isoform 2	3.45e-05
AM-10329	Contig-c7656-1	6.88747e-34	3.40348	up	anaphase-promoting complex subunit 13	1.66e-45
AM-7115	Contig-c4769-1	3.17986e-17	1.64978	up	anaphase-promoting complex subunit 16-like	8.58e-50
AM-26485	Contig-c23667-1	2.905e-42	5.77404	up	and ph domain containing 2	1.04e-35
AM-2109	Contig-c1436-1	1.9301e-20	3.58137	up	androgen-induced 1	2.25e-49
AM-12186	Contig-c9469-1	1.61038e-13	1.7842	up	ankyrin and armadillo repeat-containing	4.33e-15
AM-2961	Contig-c1826-1	4.64102e-25	2.02915	up	ankyrin node of ranvier (ankyrin g)	7.56e-61
AM-21924	Contig-c19003-1	2.78398e-25	1.7982	up	ankyrin repeat and kh domain-containing protein 1	2.78e-58
AM-9822	Contig-c7161-1	1.03153e-30	2.00903	up	ankyrin repeat and kh domain-containing protein 1	7.28e-27
AM-213	Contig-c114-1	3.12735e-39	2.67663	up	annexin a8	1.07e-12
AM-16512	Contig-c13541-1	5.15461e-14	1.92219	up	ap-1 complex subunit gamma-like 2	1.29e-23
AM-16420	Contig-c13450-1	4.82628e-16	1.53446	up	apoptotic chromatin condensation inducer in the nucleus isoform 2	1.62e-22
AM-10455	Contig-c7776-1	1.14478e-31	2.13483	up	aprataxin and pnkp like factor	7.31e-31
AM-1842	Contig-c1260-1	4.88969e-05	1.74302	up	aquaporin 1	7.18e-180
AM-4	AQP5-1	5.33697e-05	1.58842	up	aquaporin 5	1.73e-19
AM-17307	Contig-c14326-1	5.76126e-14	1.52506	up	arf-gap with coiled- ank repeat and ph domain-containing protein 2	5.57e-28
AM-6413	Contig-c4181-1	4.80716e-10	1.69938	up	argininosuccinate synthetase 1	3.05e-38
AM-25080	Contig-c22227-1	6.22299e-30	2.09395	up	arginyl-trna synthetase mitochondrial	6.77e-33
AM-22801	Contig-c19897-1	1.17836e-26	1.73809	up	aryl hydrocarbon receptor nuclear translocator-like	9.7e-18
AM-21306	Contig-c18374-1	4.61302e-12	1.54674	up	asparagine synthetase	2.28e-44
AM-28162	Contig-c25429-1	5.73973e-22	1.57323	up	aspartyl asparaginyl beta-hydroxylase	2.77e-43
AM-2525	Contig-c1694-1	3.00663e-36	1.9542	up	atp synthase lipid-binding mitochondrial	2.57e-65
AM-6111	Contig-c3902-1	1.5493e-28	2.20656	up	atp synthase subunit mitochondrial precursor	2.65e-12
AM-7768	Contig-c5303-1	2.07797e-15	1.56378	up	atp synthase subunit mitochondrial-like	4.4e-47
AM-10070	Contig-c7397-1	8.11947e-14	1.788	up	at-rich interactive domain-containing protein 5b	3.29e-52
AM-2002	Contig-c1386-1	2.61371e-19	2.6284	up	b chain containing histone sin mutants	6.72e-50
AM-4055	Contig-c2580-1	1.75174e-11	1.63261	up	basigin precursor	1.62e-56
AM-1055	Contig-c722-1	1.21403e-18	1.65441	up	bcl-6 corepressor isoform 2	4.61e-83
AM-1268	Contig-c925-1	1.00237e-31	2.13539	up	beta b1-like	4.26e-09
AM-1861	Contig-c1277-1	1.09205e-13	1.56109	up	beta-galactoside-binding lectin precursor	7.5e-87
AM-14680	Contig-c11715-1	1.0729e-30	1.62055	up	bifunctional aminoacyl-trna synthetase	3.82e-35
AM-31483	SRR027949.112900	8.60739e-14	1.53895	up	bone morphogenetic protein 4	1.92e-15
AM-7439	Contig-c5025-1	1.55883e-28	1.59943	up	bromodomain adjacent to zinc finger 2b	7.92e-39
AM-16660	Contig-c13687-1	7.98105e-33	2.76437	up	bromodomain adjacent to zinc finger domain protein 2b	1.42e-09
AM-27135	Contig-c24349-1	1.4379e-29	2.04848	up	bromodomain containing 7	6.5e-16
AM-2935	Contig-c1809-1	2.12787e-31	1.97766	up	bromodomain-containing protein 7	3.12e-26
AM-11023	Contig-c8329-1	1.57525e-33	2.3282	up	c1orf77 protein	5.91e-16
AM-5435	Contig-c3283-1	2.41036e-23	2.09481	up	c2orf67 protein	5.77e-25
AM-26679	Contig-c23870-1	1.11799e-22	2.30403	up	c5orf42 protein	8.22e-29
AM-5130	Contig-c3004-1	9.56824e-19	1.56072	up	calcium-binding and coiled-coil domain-containing protein 2	3.42e-28
AM-6850	Contig-c4588-1	7.66858e-26	2.06258	up	calcyclin binding protein	1.21e-96
AM-19433	Contig-c16505-1	7.46404e-29	2.33867	up	caldesmon isoform 14	1.57e-17
AM-14652	Contig-c11686-1	1.43473e-20	1.94304	up	camp responsive element binding protein 3	1.15e-13
AM-24002	Contig-c21117-1	4.00717e-15	1.68403	up	camp-dependent protein kinase type ii-beta regulatory subunit	2.31e-38
AM-11590	Contig-c8883-1	6.32719e-30	2.16137	up	canopy 2 homolog	7.05e-64
AM-20978	Contig-c18043-1	6.56291e-16	1.72611	up	cap-gly domain containing linker protein 3	1.22e-15
AM-32789	SRR027947.173894	3.04662e-28	2.10178	up	carbonyl reductase 1	4.41e-05
AM-21345	Contig-c18416-1	1.98405e-18	1.60589	up	casp8-associated protein 2	2.81e-48
AM-19780	Contig-c16849-1	4.64634e-14	1.57172	up	casp8-associated protein 2	9.41e-18
AM-21320	Contig-c18390-1	9.45241e-20	1.71527	up	casp8-associated protein 2	3e-31
AM-27404	Contig-c24632-1	2.0743e-21	1.66561	up	catenin beta-1	2.74e-10
AM-16696	Contig-c13721-1	1.59989e-16	1.62911	up	catenin delta-1	2.85e-34
AM-22223	Contig-c19309-1	2.49192e-17	2.72808	up	cathelicidin	7.29e-19
AM-26449	Contig-c23629-1	1.52798e-10	1.81513	up	cathepsin s	1.18e-70
AM-12211	Contig-c9493-1	2.84341e-26	1.96037	up	c-c motif chemokine 1 precursor	7.08e-13
AM-27845	Contig-c25095-1	3.09252e-25	2.45525	up	ccdc88a protein	2.07e-17
AM-839	Contig-c520-1	1.42281e-26	1.78533	up	ccr4-not transcription complex subunit 2	1.46e-51
AM-14543	Contig-c11585-2	3.42324e-28	1.92633	up	cd2 antigen cytoplasmic tail-binding protein 2	8.27e-42
AM-964	Contig-c637-1	6.79045e-29	2.21277	up	cd47 molecule	3.01e-146
AM-9544	Contig-c6900-1	9.83967e-19	2.01864	up	cd59 glycoprotein preproprotein	3.18e-23
AM-8626	Contig-c6068-2	1.37225e-10	1.9422	up	cd99 antigen-like	1.64e-14
AM-11134	Contig-c8439-1	3.16579e-39	2.31509	up	cdc-like kinase 1	1.5e-76
AM-11598	Contig-c8891-1	1.92661e-09	1.63009	up	cell growth-inhibiting protein 48c	0.000421
AM-1407	Contig-c1005-1	1.60581e-15	1.65205	up	cell growth-regulating nucleolar protein	1.09e-31
AM-8864	Contig-c6289-1	1.71999e-17	1.61074	up	cell growth-regulating nucleolar protein	5.33e-33
AM-21887	Contig-c18965-1	1.21881e-22	2.05509	up	centrin 3	7.4e-91
AM-21826	Contig-c18902-1	5.77207e-36	2.27395	up	centrosomal protein of 63 kda isoform 2	1e-42
AM-3396	Contig-c2124-1	3.49414e-39	2.28377	up	charged multivesicular body protein 3	4.73e-39
AM-30191	SRR027949.88262	1.95179e-28	1.6876	up	charged multivesicular body protein 3 isoform 1	6.99e-14
AM-25892	Contig-c23059-1	0	2.23012	up	charged multivesicular body protein 4a	6.18e-26
AM-5409	Contig-c3261-1	1.61853e-29	2.33733	up	chemokine (c-x-c motif) ligand 14	1.34e-24
AM-25316	Contig-c22468-1	5.0001e-41	4.00434	up	chloride intracellular channel 4	2.77e-06
AM-13573	Contig-c10642-1	1.61392e-12	1.62678	up	chromodomain-helicase-dna-binding protein 4	1.12e-20
AM-9436	Contig-c6797-1	1.75645e-09	1.53085	up	chromodomain-helicase-dna-binding protein 4	8.77e-26
AM-15935	Contig-c12959-1	1.93968e-17	1.80529	up	chromodomain-helicase-dna-binding protein 4	8.32e-23
AM-12102	Contig-c9388-1	7.66373e-19	2.07885	up	chromosome 1 open reading frame 182	1.32e-28
AM-28122	Contig-c25386-1	2.14331e-27	1.62565	up	chromosome 1 open reading frame 21	3.01e-27
AM-13790	Contig-c10856-1	1.65391e-22	1.83671	up	chromosome 1 open reading frame 53	9.98e-39
AM-22275	Contig-c19363-1	2.80432e-17	1.74636	up	chromosome 1 open reading frame isoform cra_b	1.13e-12
AM-8011	Contig-c5509-1	1.51619e-34	1.88693	up	chromosome 10 open reading frame 68	9.87e-13
AM-22444	Contig-c19532-1	1.63118e-32	2.42648	up	chromosome 2 open reading frame 63	1.4e-23
AM-3119	Contig-c1918-2	6.72522e-20	1.52193	up	chromosome 6 open reading frame 125	7.92e-86
AM-7188	Contig-c4815-1	6.8455e-41	2.0903	up	chromosome 6 open reading frame 203	7.15e-11
AM-5231	Contig-c3091-1	8.75679e-37	3.31219	up	chromosome 9 open reading frame 102	1.33e-47
AM-15852	Contig-c12873-1	3.16881e-12	1.58095	up	citrate lyase beta like	6.94e-17
AM-7031	Contig-c4703-1	1.8072e-16	2.20673	up	class e basic helix-loop-helix protein 41	1.01e-31
AM-7973	Contig-c5479-1	3.85258e-34	2.00817	up	clathrin heavy chain 1	4.23e-27
AM-13268	Contig-c10357-1	3.11062e-35	2.02702	up	clathrin interactor 1	1.09e-27
AM-11433	Contig-c8725-1	5.05429e-21	1.55635	up	clathrin light chain a-like isoform 1	3.17e-35
AM-3371	Contig-c2109-2	1.64893e-13	2.17988	up	clusterin	6.35e-25
AM-1454	Contig-c1037-1	7.58673e-19	2.3543	up	clusterin precursor	3.65e-59
AM-22743	Contig-c19836-1	8.6862e-11	1.55635	up	c-myc binding protein	4.39e-35
AM-8382	Contig-c5852-1	4.20824e-16	1.63672	up	coatomer protein subunit zeta 2	1.18e-13
AM-5644	Contig-c3475-1	1.25789e-26	1.70725	up	coatomer subunit beta	4.86e-51
AM-22778	Contig-c19874-1	3.81785e-22	1.54718	up	coatomer subunit beta	1.45e-48
AM-6978	Contig-c4662-1	1.36097e-30	2.54671	up	coiled-coil domain containing 107	6.5e-39
AM-22265	Contig-c19352-1	7.86701e-30	2.82021	up	coiled-coil domain containing 34	3.64e-26
AM-18984	Contig-c16038-1	1.31038e-26	1.7349	up	coiled-coil domain containing 45	4.33e-28
AM-16918	Contig-c13941-1	1.6025e-26	2.43104	up	coiled-coil domain containing 88a	2.45e-37
AM-9326	Contig-c6695-1	1.07182e-22	1.65378	up	coiled-coil domain containing 90b	8.75e-35
AM-21624	Contig-c18704-1	7.85533e-30	1.96939	up	coiled-coil domain-containing protein 109b-like	8.32e-21
AM-15612	Contig-c12628-1	1.56911e-31	2.37662	up	coiled-coil domain-containing protein 45-like	1.35e-05
AM-5988	Contig-c3785-1	3.25472e-24	1.55713	up	coiled-coil domain-containing protein 7	3.18e-43
AM-3223	Contig-c1970-1	8.65078e-27	1.79751	up	coiled-coil domain-containing protein 72	3.55e-06
AM-10655	Contig-c7971-1	4.507e-26	2.01808	up	coiled-coil domain-containing protein 75-like	3.55e-61
AM-10815	Contig-c8119-1	2.22362e-31	2.13554	up	coiled-coil domain-containing protein 75-like	2.37e-18
AM-24514	Contig-c21645-1	0	3.46102	up	coiled-coil domain-containing protein kiaa1826-like	2.49e-08
AM-15832	Contig-c12853-1	3.80253e-11	1.74303	up	collagen alpha-1 chain-like	1.4e-55
AM-17123	Contig-c14144-1	3.05981e-25	1.98062	up	comm domain-containing protein 1	2.01e-18
AM-31635	SRR027947.148472	3.21247e-09	2.03103	up	complement c1r subcomponent-like	2.75e-24
AM-10691	Contig-c8003-1	0.00788164	1.57262	up	complement c1s subcomponent precursor	1.4e-37
AM-15708	Contig-c12729-1	7.15169e-11	2.62945	up	complement c3 precursor	1.88e-28
AM-12846	Contig-c10033-1	8.5975e-19	2.76223	up	complement c3-like	1.38e-75
AM-5132	Contig-c3006-1	1.56328e-13	3.49314	up	complement factor h-related 1	5.42e-57
AM-27751	Contig-c24995-1	7.7657e-41	3.2234	up	cst complex subunit ten1-like	9.32e-26
AM-8637	Contig-c6080-1	1.28801e-05	1.73346	up	lymphocyte activation-related protein bc-2048	3.27e-10
AM-10716	Contig-c8027-1	5.92632e-12	2.63671	up	cuticle collagen 34	2.3e-06
AM-101	Contig-c37-1	4.02568e-08	2.61813	up	c-x-c motif chemokine 10 precursor	1.16e-10
AM-2582	Contig-c1732-1	0	12.6187	up	cytochrome b- alpha polypeptide	1.27e-96
AM-30739	SRR027946.47775	3.80178e-32	4.24529	up	cytochrome b-c1 complex subunit 10	2.56e-26
AM-7497	Contig-c5071-2	2.24523e-14	1.72625	up	cytochrome b-c1 complex subunit mitochondrial precursor	1.83e-60
AM-7436	Contig-c5022-1	4.69389e-27	1.71003	up	cytochrome c oxidase assembly protein cox16 mitochondrial	4.42e-15
AM-8679	Contig-c6120-1	8.61525e-20	1.59327	up	cytochrome c oxidase assembly protein cox16 mitochondrial	1.29e-31
AM-1908	Contig-c1308-7	1.75883e-21	1.73926	up	cytochrome c oxidase copper chaperone-like	1.6e-29
AM-2879	Contig-c1784-2	2.96098e-11	1.56478	up	cytochrome c oxidase subunit 4 isoform mitochondrial-like	4.67e-112
AM-2413	Contig-c1621-1	1.37026e-28	1.82552	up	cytochrome c oxidase subunit vib polypeptide 1	2.97e-64
AM-4942	Contig-c2861-1	2.26145e-23	1.55356	up	dead (asp-glu-ala-asp) box polypeptide 50	4.07e-19
AM-5608	Contig-c3442-1	6.25477e-08	2.3439	up	decorin precursor	5.74e-71
AM-12787	Contig-c9986-1	6.2556e-23	1.95013	up	delta-aminolevulinic acid dehydratase	3.41e-22
AM-3279	Contig-c2018-1	2.11722e-20	1.64275	up	desmocollin 2-like	1.32e-16
AM-8293	Contig-c5769-2	9.17672e-14	1.68461	up	diamine acetyltransferase 1	8.52e-65
AM-15100	Contig-c12124-1	6.20929e-18	1.68056	up	dienoyl- mitochondrial	8.5e-40
AM-13975	Contig-c11035-1	5.96666e-31	2.1399	up	dimethylaniline monooxygenase	2.5e-29
AM-6577	Contig-c4331-1	1.08755e-18	2.23247	up	dipeptidase 2	1.41e-14
AM-23746	Contig-c20869-1	1.0969e-09	1.52573	up	dipeptidyl peptidase 4	3.23e-30
AM-20231	Contig-c17298-1	1.74934e-16	1.92979	up	dna (cytosine-5)-methyltransferase 3a isoform 2	3.89e-53
AM-28484	Contig-c25763-1	3.62509e-23	2.3117	up	dna mismatch repair protein msh2	7.63e-06
AM-18698	Contig-c15742-1	6.26711e-14	1.76222	up	dna polymerase delta subunit 2	1.31e-10
AM-3726	Contig-c2349-1	5.41813e-12	1.59576	up	dna repair protein rad50	4.24e-39
AM-15943	Contig-c12967-1	3.38113e-14	1.54898	up	dna repair protein rad50	3.74e-20
AM-16133	Contig-c13160-1	5.72283e-25	1.65772	up	dna repair protein rad50	1.86e-67
AM-18638	Contig-c15683-1	1.81129e-26	1.70386	up	dna repair protein rad50	7.08e-30
AM-32179	SRR027946.205169	1.48353e-16	1.74641	up	dna replication inhibitor	3.19e-08
AM-15406	Contig-c12418-1	1.3926e-15	1.67175	up	dna-damage-inducible transcript 3	2.74e-27
AM-31795	gi-77992801	3.49414e-39	2.71515	up	dnaj homolog subfamily c member 14	1.64e-29
AM-6547	Contig-c4306-2	0	2.89163	up	dnaj homolog subfamily c member 2 isoform 1	3.47e-70
AM-2571	Contig-c1722-1	9.73869e-15	1.51007	up	dnaj homolog subfamily c member 4	3.65e-38
AM-3957	Contig-c2509-1	4.13475e-19	2.55399	up	dnase gamma	4.66e-50
AM-27819	Contig-c25067-1	2.94115e-07	1.57808	up	dolichyl-diphosphooligosaccharide-protein glycosyltransferase 48 kda subunit	1.86e-40
AM-7454	Contig-c5039-1	1.48756e-19	1.58099	up	dolichyl-phosphate beta-glucosyltransferase isoform 1	1.34e-67
AM-16281	Contig-c13309-1	3.44798e-22	1.84175	up	dst protein	3.81e-62
AM-12181	Contig-c9464-1	2.212e-24	2.38154	up	dynactin subunit 1	1.81e-43
AM-11850	Contig-c9141-1	3.34976e-12	1.69366	up	dynein light chain roadblock-type 2	6.9e-22
AM-5707	Contig-c3532-1	1.05453e-09	1.72385	up	dyslexia-associated protein kiaa0319 isoform 2	3.88e-31
AM-11963	Contig-c9251-1	3.93146e-25	2.57038	up	dystonin	7.22e-51
AM-5276	Contig-c3136-1	3.10293e-23	2.44253	up	dystonin	4.84e-24
AM-1680	Contig-c1201-1	6.10675e-20	1.77199	up	dystonin	1.35e-28
AM-8999	Contig-c6415-1	2.52463e-29	2.13678	up	dystonin	1.9e-44
AM-21318	Contig-c18388-1	2.90737e-22	1.83757	up	dystonin	4.98e-17
AM-27476	Contig-c24707-1	1.12709e-10	1.59021	up	e3 ubiquitin isg15 ligase trim25	1.79e-41
AM-23809	Contig-c20933-1	1.26475e-31	2.48233	up	e3 ubiquitin-protein ligase nedd4 isoform 1	6.99e-25
AM-15873	Contig-c12896-1	2.13157e-24	1.90702	up	e3 ubiquitin-protein ligase trim21	3.61e-64
AM-6162	Contig-c3952-1	3.89799e-10	1.64457	up	early endosome antigen 1	1.09e-19
AM-11738	Contig-c9031-1	1.67259e-18	1.71368	up	early endosome antigen 1	2.5e-28
AM-8929	Contig-c6347-1	3.29365e-20	1.8251	up	early endosome antigen 1	5.95e-16
AM-9894	Contig-c7230-1	9.41486e-18	1.58865	up	early endosome antigen 1	2.81e-37
AM-10171	Contig-c7497-1	3.95404e-17	1.5988	up	early endosome antigen 1	8.52e-31
AM-13477	Contig-c10554-1	1.37459e-12	1.59054	up	early endosome antigen 1	9.72e-05
AM-1719	Contig-c1231-1	2.28371e-19	1.79237	up	early endosome antigen 1	2.7e-42
AM-3100	Contig-c1910-8	1.8533e-22	1.58925	up	eef1a1 partial	1.1e-109
AM-8699	Contig-c6139-1	9.14017e-19	1.64037	up	ef-hand calcium-binding domain-containing protein 10-like	2.37e-59
AM-14265	Contig-c11318-1	8.95116e-14	1.65206	up	egf-containing fibulin-like extracellular matrix protein 1	4.36e-14
AM-21946	Contig-c19024-1	5.72059e-23	3.4897	up	eh domain-containing protein 2-like	1.37e-06
AM-1712	Contig-c1224-1	1.55323e-38	5.20142	up	electron transfer flavoprotein subunit beta	7.9e-121
AM-11702	Contig-c8994-1	4.94304e-18	1.6302	up	electron transfer flavoprotein subunit mitochondrial	2.05e-32
AM-14627	Contig-c11662-1	2.79564e-26	1.86251	up	electron transfer flavoprotein subunit mitochondrial	2.86e-35
AM-7542	Contig-c5113-1	6.2399e-28	1.79094	up	electron-transfer- alpha polypeptide	3.43e-47
AM-7762	Contig-c5297-1	5.92274e-23	1.5273	up	elongation factor 1-delta	2.86e-61
AM-458	Contig-c250-1	1.18259e-19	1.88335	up	embryonic nuclear protein 1	2.46e-44
AM-15260	Contig-c12278-1	2.45822e-36	2.93749	up	endonuclease reverse transcriptase	4.04e-13
AM-16438	Contig-c13468-1	1.75261e-22	2.01003	up	endonuclease reverse transcriptase	2.27e-22
AM-23430	Contig-c20545-1	3.32579e-09	1.51899	up	endonuclease reverse transcriptase	1.57e-20
AM-28127	Contig-c25391-1	1.49449e-26	3.04356	up	endonuclease reverse transcriptase	3.08e-42
AM-18585	Contig-c15626-1	3.41317e-11	1.58902	up	endonuclease reverse transcriptase	2.18e-16
AM-19341	Contig-c16408-1	2.38228e-22	2.43418	up	endonuclease reverse transcriptase	3.39e-21
AM-17586	Contig-c14610-1	3.79467e-24	1.70117	up	endonuclease reverse transcriptase	3.77e-05
AM-2540	Contig-c1701-1	1.65342e-31	2.75681	up	endonuclease reverse transcriptase	1.01e-36
AM-2456	Contig-c1645-1	1.68544e-15	1.65446	up	endonuclease reverse transcriptase	2.86e-12
AM-25946	Contig-c23114-1	1.52384e-06	1.51787	up	endonuclease reverse transcriptase	2.81e-16
AM-5324	Contig-c3179-1	3.58221e-11	1.54348	up	endonuclease reverse transcriptase	3.32e-28
AM-22392	Contig-c19479-1	1.51983e-27	1.94912	up	endonuclease reverse transcriptase	2.7e-06
AM-5835	Contig-c3649-1	2.78107e-13	2.05082	up	endonuclease reverse transcriptase	4.55e-17
AM-2234	Contig-c1499-1	4.95578e-16	1.93026	up	endonuclease reverse transcriptase	3.72e-30
AM-19985	Contig-c17048-1	9.46749e-15	1.53296	up	endonuclease reverse transcriptase	8.09e-13
AM-7081	Contig-c4740-2	7.60582e-38	1.83337	up	endonuclease reverse transcriptase	3.18e-25
AM-28466	Contig-c25742-1	2.38864e-17	1.65836	up	endonuclease reverse transcriptase	3.5e-08
AM-27934	Contig-c25189-1	5.30826e-29	2.61402	up	endonuclease reverse transcriptase	3.21e-14
AM-21240	Contig-c18307-1	2.43058e-28	1.75137	up	endonuclease reverse transcriptase	1.43e-14
AM-19954	Contig-c17018-1	4.56255e-18	1.69733	up	endoplasmic reticulum resident protein 27-like	2.29e-34
AM-5851	Contig-c3664-1	4.04797e-29	2.43269	up	endoplasmic reticulum resident protein 29-like	4.29e-62
AM-23923	Contig-c21038-1	2.38054e-06	1.62792	up	endosulfine alpha	1.97e-30
AM-8898	Contig-c6320-1	5.56483e-29	2.68949	up	enoyl coenzyme a hydratase peroxisomal	4.67e-25
AM-4336	Contig-c2806-1	2.21488e-31	3.44695	up	enoyl- delta isomerase mitochondrial-like	9.8e-20
AM-10137	Contig-c7463-1	9.74076e-37	1.75938	up	ensmusg00000048936 protein	9.42e-22
AM-19	MUC1-2	2.07568e-05	1.52959	up	epithelial partial	5.33e-27
AM-14411	Contig-c11458-1	3.28355e-16	2.36049	up	epoxide hydrolase 1	1.54e-18
AM-11074	Contig-c8382-1	6.25032e-27	2.78087	up	eukaryotic initiation factor 4a-ii	9.01e-55
AM-11952	Contig-c9241-2	3.45703e-29	1.79376	up	eukaryotic translation elongation factor 1 beta 2	1.24e-130
AM-9952	Contig-c7287-1	1.13587e-26	2.21757	up	eukaryotic translation elongation factor 1 epsilon 1	7.59e-117
AM-602	Contig-c365-4	5.00474e-14	1.70489	up	eukaryotic translation elongation factor 1 gamma	1.94e-122
AM-7342	Contig-c4943-1	1.89503e-12	1.73899	up	eukaryotic translation elongation factor 1 gamma	3.59e-162
AM-3345	Contig-c2085-1	8.04382e-12	1.76996	up	eukaryotic translation elongation factor partial	2.31e-34
AM-7357	Contig-c4958-1	1.04991e-26	1.74387	up	eukaryotic translation initiation factor isoform cra_i	1.15e-12
AM-5892	Contig-c3699-1	2.76305e-22	1.60963	up	exocyst complex component 4	3.33e-17
AM-3307	Contig-c2047-1	2.86561e-16	1.58026	up	exostosin 1	1.6e-48
AM-7531	Contig-c5102-1	3.79027e-19	3.40903	up	ezrin	2.51e-69
AM-19638	Contig-c16708-1	5.76575e-20	1.63922	up	fad1 flavin adenine dinucleotide synthetase homolog ( cerevisiae)	7.72e-16
AM-24652	Contig-c21785-1	2.19021e-19	1.96066	up	fanconi anemia group i protein	1.26e-42
AM-27339	Contig-c24562-1	1.12355e-18	1.83293	up	fanconi anemia group i protein isoform 1	1.51e-27
AM-26094	Contig-c23263-1	1.43768e-18	1.93923	up	farnesyl diphosphate synthase (farnesyl pyrophosphate geranyltranstransferase)	1.81e-60
AM-10084	Contig-c7411-1	2.47363e-18	1.93853	up	fatty aldehyde dehydrogenase isoform 2	4.64e-12
AM-14545	Contig-c11587-1	2.27078e-23	1.72949	up	f-box only protein 25	1.49e-20
AM-9678	Contig-c7029-1	2.65807e-19	2.0375	up	f-box only protein 32 isoform 1	3.63e-44
AM-33081	SRR027949.57555	1.02564e-27	2.20695	up	fc fragment of alpha	2.52e-10
AM-9909	Contig-c7245-1	3.55037e-21	3.87	up	fc fragment of low affinity receptor	3.63e-72
AM-7452	Contig-c5037-1	5.00891e-22	1.61714	up	fez2 partial	1.95e-22
AM-2304	Contig-c1554-1	7.92511e-14	1.58228	up	fibroblast growth factor intracellular binding protein	4.07e-49
AM-3913	Contig-c2478-1	2.15437e-26	1.97878	up	fk506-binding protein 15	1.36e-25
AM-21672	Contig-c18752-1	2.27444e-30	1.67969	up	formin-binding protein 4	1.18e-18
AM-14138	Contig-c11193-2	5.70203e-12	1.76206	up	fumarylacetoacetate hydrolase	1.01e-49
AM-701	Contig-c464-1	9.33521e-25	2.03569	up	fxyd domain containing ion transport regulator 3	5.16e-35
AM-565	Contig-c331-1	1.25643e-38	3.61851	up	gamma-inducible protein 16	1.76e-64
AM-8176	Contig-c5656-1	1.86003e-26	1.98407	up	gamma-inducible protein 30	2.24e-52
AM-867	Contig-c542-4	5.76405e-24	2.02453	up	gamma-secretase subunit pen-2	1.65e-68
AM-8923	Contig-c6342-2	7.05148e-19	1.79712	up	geminin	1.5e-101
AM-7513	Contig-c5086-1	4.43755e-32	1.68472	up	general transcription factor ii-i	1.51e-20
AM-10011	Contig-c7344-1	9.0811e-30	2.35414	up	giy-yig domain containing 2	3.89e-08
AM-899	Contig-c575-1	5.98286e-11	1.60399	up	glia maturation factor gamma	2.44e-82
AM-12614	Contig-c9876-1	1.08622e-08	1.54943	up	glutamine synthetase	8.06e-24
AM-8725	Contig-c6162-1	1.31581e-08	1.53015	up	glutamine synthetase	1.43e-89
AM-15591	Contig-c12607-1	2.18875e-23	2.10997	up	glutaryl- mitochondrial	4.03e-35
AM-14220	Contig-c11272-1	6.15495e-23	1.79008	up	glutathione peroxidase 1	3.45e-58
AM-3563	Contig-c2241-1	5.90324e-25	1.84347	up	glutathione peroxidase 1	7.8e-29
AM-14351	Contig-c11401-1	9.25738e-25	1.94079	up	glutathione peroxidase 1	1.07e-32
AM-3476	Contig-c2188-1	3.39168e-14	1.56263	up	glutathione peroxidase 3	3.77e-06
AM-13223	Contig-c10314-1	2.42844e-19	2.0411	up	glycine n-methyltransferase	1.35e-43
AM-9883	Contig-c7220-1	8.66322e-40	3.74413	up	glycosyltransferase 8 domain-containing protein 1	7.33e-22
AM-2169	Contig-c1470-1	3.39377e-24	2.34038	up	golgi integral membrane protein 4	9.56e-63
AM-25263	Contig-c22414-1	6.53167e-25	1.5209	up	golgin subfamily a member 4 isoform 1	4.2e-17
AM-8714	Contig-c6152-2	1.00705e-20	1.53495	up	golgin subfamily a member 4 isoform 1	9.77e-26
AM-24721	Contig-c21861-1	9.03335e-28	2.24271	up	golgin subfamily b member 1	3.25e-67
AM-9946	Contig-c7281-1	1.74176e-25	2.0643	up	golgin subfamily b member 1	2.81e-44
AM-2843	Contig-c1763-1	3.23921e-27	2.23407	up	golgin subfamily b member 1	1.78e-11
AM-12766	Contig-c9970-1	6.1828e-30	2.55234	up	golgin subfamily b member 1	1.68e-35
AM-17274	Contig-c14294-1	2.3883e-29	2.29559	up	golgin subfamily b member 1	1.67e-34
AM-17287	Contig-c14307-1	1.1044e-29	2.22246	up	golgin subfamily b member 1	8.7e-28
AM-6813	Contig-c4561-1	1.93604e-23	2.23935	up	golgin subfamily b member 1	6.63e-17
AM-6966	Contig-c4657-1	1.19789e-29	2.36893	up	golgin subfamily b member 1	2.62e-34
AM-18229	Contig-c15268-1	1.89918e-25	2.20411	up	golgin subfamily b member 1	5.25e-21
AM-6261	Contig-c4044-1	5.34012e-08	1.59075	up	group xvi phospholipase a2	8.37e-84
AM-12438	Contig-c9707-1	1.03535e-15	1.57298	up	gtp-binding protein sar1a-like	1.37e-18
AM-6345	Contig-c4119-1	2.05338e-11	1.96256	up	guanine nucleotide binding protein (g protein) gamma 11	5.56e-43
AM-5923	Contig-c3726-1	7.32554e-15	1.90248	up	h g-binding protein 2	1.04e-14
AM-10777	Contig-c8080-1	8.33004e-20	1.53112	up	hAWMS1 [Homo sapiens]	3.73e-17
AM-27566	Contig-c24800-1	2.95859e-29	1.69394	up	hCG1813545 [Homo sapiens]	7.89e-18
AM-15919	Contig-c12944-1	9.55178e-21	1.90125	up	hCG1818473 [Homo sapiens]	0.000168
AM-12100	Contig-c9386-1	1.61256e-19	1.71814	up	hCG2042496 [Homo sapiens]	5.31e-07
AM-19905	Contig-c16971-1	3.69626e-17	1.51655	up	heat shock 105kda 110kda protein 1	1.17e-16
AM-3148	Contig-c1935-3	2.26748e-16	1.64256	up	heat shock factor-binding protein 1-like	3.77e-37
AM-1309	Contig-c948-9	0	22.4552	up	heat shock protein beta-1	9.29e-87
AM-23563	Contig-c20679-1	1.71181e-21	2.41113	up	heavy polypeptide non-muscle	1.33e-15
AM-2958	Contig-c1823-1	2.14659e-12	1.52616	up	heme-binding protein 1	3.84e-28
AM-17456	Contig-c14476-1	1.29254e-10	1.52939	up	heme-binding protein 2	2.93e-30
AM-6260	Contig-c4043-1	6.17125e-16	1.51195	up	hepatitis b virus x interacting protein	5.07e-43
AM-6243	Contig-c4028-2	6.46194e-23	1.79006	up	heterogeneous nuclear ribonucleoprotein c	1.13e-13
AM-7020	Contig-c4694-1	1.18198e-25	1.82296	up	heterogeneous nuclear ribonucleoprotein g	6.43e-38
AM-21866	Contig-c18942-1	1.1829e-12	1.51145	up	heterogeneous nuclear ribonucleoprotein u	1.19e-75
AM-3047	Contig-c1876-1	1.52788e-30	1.69633	up	heterogeneous nuclear ribonucleoprotein u	1.05e-33
AM-17395	Contig-c14416-1	5.71785e-22	2.59636	up	hexokinase 1	9.46e-33
AM-22702	Contig-c19796-1	8.8452e-23	2.69571	up	hexokinase 1	2.85e-30
AM-12443	Contig-c9712-1	2.90608e-29	1.57234	up	histone	7.9e-85
AM-329	Contig-c223-1	1.61146e-10	1.51796	up	histone acetyltransferase kat2b	1e-10
AM-22812	Contig-c19908-1	4.00546e-06	1.6631	up	histone cluster h2ah	1.01e-16
AM-4955	Contig-c2873-2	2.95903e-15	1.53437	up	histone deacetylase 2	7.76e-15
AM-23390	Contig-c20505-1	5.32196e-31	2.20383	up	histone deacetylase 5	1.19e-39
AM-10690	Contig-c8002-1	1.88073e-30	2.05097	up	histone deacetylase 5	2.56e-14
AM-14778	Contig-c11811-1	2.48825e-16	2.82038	up	histone h2a type 1	9.4e-56
AM-2302	Contig-c1553-2	2.09311e-13	1.71867	up	histone h2a type 2-a-like	7.29e-62
AM-23794	Contig-c20917-1	8.8479e-18	1.61852	up	histone-lysine n-methyltransferase ezh1-like	1.67e-18
AM-17229	Contig-c14249-1	1.43781e-11	1.59735	up	homeobox protein hox-c8-like	4.54e-24
AM-12789	Contig-c9988-1	5.59024e-06	1.56636	up	homogentisate -dioxygenase	1.77e-36
AM-30451	SRR027949.249172	1.48756e-19	1.56437	up	hsp90ab1 protein	1.3e-18
AM-5937	Contig-c3739-1	9.61e-43	3.20157	up	hydroxyacylglutathione hydrolase	3.02e-13
AM-13732	Contig-c10800-1	4.57976e-13	2.10677	up	hydroxymethylglutaryl- cytoplasmic	7.49e-39
AM-10868	Contig-c8173-1	1.57241e-25	1.57438	up	hydroxypyruvate isomerase	8.17e-42
AM-13055	Contig-c10205-1	5.66496e-24	1.58835	up	hydroxysteroid (17-beta) dehydrogenase 4	1.99e-38
AM-8674	Contig-c6115-1	5.06085e-23	1.63666	up	hydroxysteroid (17-beta) dehydrogenase 8	1.87e-27
AM-3312	Contig-c2052-1	1.40081e-17	1.51126	up	hydroxysteroid (17-beta) dehydrogenase 8	4.58e-21
AM-13663	Contig-c10731-1	0	3.86038	up	hydroxysteroid dehydrogenase like 2	3.85e-38
AM-12883	Contig-c10064-1	0	3.46976	up	hydroxysteroid dehydrogenase-like protein 2	4.13e-54
AM-8221	Contig-c5700-1	0	7.48883	up	hydroxysteroid dehydrogenase-like protein 2	1.14e-14
AM-11727	Contig-c9020-1	1.85525e-38	3.51829	up	hydroxysteroid dehydrogenase-like protein 2	3.81e-12
AM-13102	Contig-c10244-1	8.52565e-22	2.2806	up	hypothetical protein [Homo sapiens]	5.56e-09
AM-7249	Contig-c4867-1	1.66637e-09	1.52607	up	hypothetical protein [Mustela putorius furo]	1.61e-07
AM-15700	Contig-c12723-1	4.24684e-24	1.65182	up	hypothetical protein [Plasmodium berghei strain ANKA]	5.38e-05
AM-23034	Contig-c20136-1	2.82432e-28	1.65425	up	hypothetical protein [ TM7 single-cell isolate TM7c]	3.09e-05
AM-20924	Contig-c17990-1	5.02658e-32	2.8551	up	hypothetical protein EGM_00666 [Macaca fascicularis]	4.91e-14
AM-3600	Contig-c2260-2	1.62052e-21	1.51539	up	hypothetical protein I79_004059 [Cricetulus griseus]	0.000425
AM-22584	Contig-c19673-1	2.61884e-32	4.57643	up	hypothetical protein I79_004059 [Cricetulus griseus]	0.000272
AM-2507	Contig-c1679-2	1.84848e-10	1.66006	up	ifitm3	2.77e-74
AM-12026	Contig-c9311-1	3.63304e-29	2.48382	up	immature colon carcinoma transcript 1	6e-33
AM-24529	Contig-c21661-1	6.434e-10	1.65474	up	immunoglobulin j chain	8.84e-20
AM-15602	Contig-c12618-1	9.19523e-22	1.92679	up	imp (inosine monophosphate) dehydrogenase 2	6.21e-58
AM-14098	Contig-c11154-1	6.61607e-26	2.00447	up	imp (inosine monophosphate) dehydrogenase 2	3.68e-16
AM-20768	Contig-c17833-1	1.67766e-21	1.92484	up	importin 4 variant	1.32e-11
AM-21677	Contig-c18757-1	8.39252e-27	2.6117	up	inhibitor of nuclear factor kappa-b kinase-interacting protein isoform 2	4.15e-18
AM-4996	Contig-c2891-1	3.6173e-28	1.98582	up	inosine-5 -monophosphate dehydrogenase 2	3.49e-41
AM-13229	Contig-c10320-1	3.64086e-25	1.90463	up	inositol -trisphosphate receptor type 2	3.74e-11
AM-6105	Contig-c3894-1	1.20604e-19	1.65231	up	inositol -trisphosphate receptor type 2	5.56e-49
AM-21779	Contig-c18856-1	3.98951e-19	1.57884	up	inositol -trisphosphate receptor type 2	3.27e-25
AM-20426	Contig-c17496-1	2.46883e-16	1.52209	up	inositol -trisphosphate receptor type 2	1.76e-40
AM-23562	Contig-c20678-1	4.75604e-14	1.62268	up	inositol-3-phosphate synthase 1	2.09e-25
AM-3034	Contig-c1871-1	1.31531e-26	3.21546	up	insulin-like growth factor binding protein 7	2.34e-19
AM-18504	Contig-c15545-1	4.58164e-18	1.50707	up	integrin alpha v	2.57e-17
AM-19607	Contig-c16677-1	7.74167e-27	2.11419	up	integrin beta-1 precursor	3.33e-22
AM-14052	Contig-c11104-2	2.925e-27	2.39105	up	inter-alpha-trypsin inhibitor heavy chain h4 precursor	1.28e-55
AM-892	Contig-c568-1	3.56322e-33	3.90754	up	interferon alpha-inducible protein 27-like protein 2-like	3.58e-11
AM-23839	Contig-c20964-1	1.906e-42	3.25873	up	interferon-activable protein 203 isoform 2	9.59e-11
AM-544	Contig-c310-1	0.00046572	1.51964	up	interferon-induced very large gtpase 1-like	4.23e-131
AM-9971	Contig-c7306-1	4.39379e-05	1.64157	up	interferon-induced very large gtpase 1-like	3.61e-29
AM-511	Contig-c283-1	2.76576e-19	1.92946	up	interferon-stimulated gene 20 kda protein	9.61e-94
AM-1169	Contig-c826-1	1.079e-42	3.32371	up	intracellular hyaluronan-binding protein 4	1.97e-16
AM-9400	Contig-c6763-1	6.19904e-32	1.8447	up	ipo5 protein	6.25e-91
AM-14993	Contig-c12013-1	8.76202e-31	2.0202	up	ipo5 protein	9e-15
AM-8967	Contig-c6383-1	8.0574e-19	2.27669	up	iq and aaa domain-containing protein 1	4.01e-14
AM-31901	SRR027946.200001	8.39723e-08	1.53159	up	isoform cra_a	2.01e-25
AM-6250	Contig-c4035-1	5.01239e-24	1.50982	up	isoform cra_d	3.06e-24
AM-27435	Contig-c24666-1	5.17313e-19	2.23085	up	kif20b protein	3.3e-14
AM-11659	Contig-c8952-1	1.06924e-13	1.56442	up	kinesin light chain 1	4.72e-12
AM-28220	Contig-c25489-1	1.65999e-26	3.72247	up	lactoferrin	2.36e-13
AM-25630	Contig-c22793-1	2.58869e-15	1.52174	up	lamina-associated polypeptide isoforms beta gamma-like	1.88e-10
AM-13105	Contig-c10247-1	1.53e-43	3.97516	up	lecithin-cholesterol acyltransferase	7.92e-40
AM-2485	Contig-c1663-1	3.61964e-30	3.38777	up	leucine rich repeat containing 6	4.42e-48
AM-6495	Contig-c4256-1	9.94478e-08	1.74645	up	leukocyte surface protein precursor	7.41e-26
AM-25542	Contig-c22703-1	1.22016e-30	2.48029	up	ligand-dependent nuclear receptor-interacting factor 1 isoform 2	2.28e-25
AM-8340	Contig-c5814-1	2.4389e-13	1.99998	up	lim and calponin homology domains-containing protein 1 isoform 2	5.12e-26
AM-30104	SRR027945.106167	3.33461e-17	1.77449	up	lin1_nycco ame: full=line-1 reverse transcriptase homolog	0.000218
AM-10580	Contig-c7900-1	0.0008969	1.51357	up	line-1 type transposase domain-containing protein 1	2.86e-12
AM-9569	Contig-c6925-1	2.76862e-28	2.16295	up	line-1 type transposase domain-containing protein 1-like	3.14e-11
AM-14295	Contig-c11347-1	1.23415e-08	1.50517	up	lipase lysosomal cholesterol esterase	2.84e-40
AM-13252	Contig-c10341-1	1.24426e-17	3.11611	up	lipocalin 2	1.11e-48
AM-19552	Contig-c16626-1	2.0081e-20	1.73028	up	lipoma-preferred partner	2.12e-24
AM-19240	Contig-c16300-1	1.20527e-15	2.59656	up	liprin-alpha- partial	7.68e-33
AM-13855	Contig-c10917-1	2.5945e-17	1.63832	up	long-chain-fatty-acid-- ligase 4	3.54e-19
AM-5142	Contig-c3016-1	1.05297e-14	1.58426	up	low quality protein: ankyrin-3-like	7.59e-29
AM-6392	Contig-c4164-1	4.29e-43	2.15307	up	low quality protein: charged multivesicular body protein 4a-like	3.92e-32
AM-4013	Contig-c2547-1	5.16975e-22	1.74779	up	low quality protein: ecto-nox disulfide-thiol exchanger 2-like	1.56e-22
AM-12077	Contig-c9364-1	1.0523e-09	1.89298	up	low quality protein: nebulin	1.04e-25
AM-10629	Contig-c7946-1	6.14065e-34	1.84043	up	low quality protein: pantothenate kinase mitochondrial-like	4.96e-07
AM-1840	Contig-c1258-1	1.50949e-21	1.57656	up	low quality protein: protein prrc2c-like	2.59e-14
AM-10962	Contig-c8267-1	2.6147e-33	2.57654	up	low-density lipoprotein receptor-related protein 11-like	1.09e-24
AM-22966	Contig-c20065-1	1.75684e-21	2.32447	up	lymphocyte antigen 96	4.81e-33
AM-3447	Contig-c2159-1	6.79268e-20	1.59388	up	lysine-rich coiled-coil protein 1	1.15e-40
AM-1585	Contig-c1139-2	3.30401e-19	2.2999	up	lysosomal acid lipase cholesteryl ester hydrolase	1.23e-13
AM-9551	Contig-c6907-1	7.41337e-18	1.50987	up	lysosomal h+-transporting atpase 56 v1 subunit b2	9.43e-46
AM-5238	Contig-c3098-1	5.61944e-20	1.50775	up	malate cytoplasmic	5e-16
AM-4343	Contig-c2812-1	4.2322e-13	1.56827	up	malate mitochondrial	1.16e-119
AM-21585	Contig-c18662-1	5.18905e-26	1.62916	up	male-specific lethal 3 homolog	4.28e-16
AM-7589	Contig-c5155-1	5.8463e-13	2.01789	up	malic enzyme nadp(+)- cytosolic	1.01e-20
AM-28156	Contig-c25423-1	4.37778e-40	3.19149	up	malignant t cell amplified sequence 1	3.37e-128
AM-7847	Contig-c5369-1	5.65953e-20	1.80546	up	mannosyl-oligosaccharide glucosidase	5.23e-35
AM-12636	Contig-c9895-1	7.44006e-10	1.74472	up	mCG1049074 [Mus musculus]	4.47e-07
AM-18232	Contig-c15271-1	2.17877e-13	1.55585	up	mediator of rna polymerase ii transcription subunit 30	8.23e-13
AM-16668	Contig-c13694-1	1.99305e-27	1.95851	up	melanoma antigen family 2	6.39e-15
AM-19346	Contig-c16413-1	1.49857e-16	1.74877	up	membrane-associated ring finger 8	3.21e-38
AM-33971	SRR027949.59641	1.85065e-28	2.01148	up	metastasis suppressor protein 1	7.72e-11
AM-20897	Contig-c17964-1	2.28718e-19	1.80672	up	methylcytosine dioxygenase tet1-like	1.01e-26
AM-3855	Contig-c2426-14	2.27839e-08	2.82069	up	mhc class i antigen	1.67e-98
AM-41	Contig-c4-5	0.00554367	1.64321	up	mhc class ii antigen	2.69e-169
AM-6262	Contig-c4045-1	1.23434e-37	3.06001	up	microsomal glutathione s-transferase 3	2.22e-55
AM-15308	Contig-c12325-1	1.21069e-18	1.59404	up	microtubule-associated protein 1 light chain 3 beta	4.96e-36
AM-32608	SRR027946.181404	8.9182e-11	1.58254	up	microtubule-associated protein 1b	7.41e-07
AM-7047	Contig-c4718-1	2.41968e-15	1.62632	up	microtubule-associated tumor suppressor 1 homolog isoform 1	6.99e-52
AM-15598	Contig-c12614-1	1.06037e-19	1.76962	up	mitochondrial carrier homolog 1	9.96e-45
AM-6344	Contig-c4118-1	2.695e-42	2.44601	up	mitochondrial carrier homolog 2	8.4e-30
AM-23291	Contig-c20401-1	1.94423e-14	1.56206	up	mitochondrial deoxyguanosine kinase	1.16e-15
AM-22606	Contig-c19699-1	1.97351e-30	2.32003	up	mitochondrial elongation factor ts	3.88e-66
AM-3074	Contig-c1895-1	0	3.86048	up	mitochondrial fission 1 protein	6.53e-64
AM-8271	Contig-c5749-1	1.08275e-23	1.67792	up	mitochondrial precursor	7.01e-09
AM-16388	Contig-c13418-1	3.55847e-17	1.50377	up	mitochondrial ribosomal protein isoform cra_b	1.1e-17
AM-9518	Contig-c6875-1	2.62988e-15	1.76485	up	mitochondrial ribosomal protein l14	4.81e-32
AM-12509	Contig-c9777-1	1.70029e-32	2.48621	up	mitochondrial ribosomal protein l24	2.18e-33
AM-6138	Contig-c3929-1	3.12662e-35	2.76694	up	mitochondrial ribosomal protein l24	3.69e-42
AM-21280	Contig-c18347-1	1.87412e-30	1.92273	up	mitochondrial transcription factor a	1.04e-25
AM-16692	Contig-c13717-1	8.28282e-15	1.73644	up	mitogen-activated protein kinase 13	1.64e-15
AM-5073	Contig-c2952-2	4.83951e-36	2.26789	up	mll	3.31e-32
AM-18783	Contig-c15831-1	4.36776e-13	1.81513	up	moesin	3.61e-54
AM-5214	Contig-c3077-1	8.44541e-34	2.10099	up	molybdopterin synthase sulfur carrier subunit	2.84e-06
AM-24963	Contig-c22109-1	3.56378e-23	1.81412	up	mothers against decapentaplegic homolog 5	1.62e-35
AM-3589	Contig-c2251-1	4.63798e-13	1.51797	up	mucosa associated lymphoid tissue lymphoma translocation gene 1	4.16e-32
AM-12333	Contig-c9607-1	4.78815e-34	2.30034	up	myeloid cell nuclear differentiation antigen	5.32e-38
AM-10374	Contig-c7698-1	1.8377e-41	4.89844	up	myeloid lymphoid leukemia (trithorax drosophila) translocated 10	6.93e-32
AM-593	Contig-c360-1	1.61755e-15	1.58034	up	myof protein	5.78e-36
AM-31858	SRR027946.170908	7.35672e-23	1.95811	up	myosin light chain 6b	1.17e-22
AM-20319	Contig-c17389-1	2.78658e-13	1.93667	up	myosin light chain kinase	4.37e-31
AM-7643	Contig-c5200-3	1.51778e-19	1.58057	up	myosin light polypeptide 6	1.49e-104
AM-31859	SRR027946.92038	4.24329e-09	1.533	up	myosin light polypeptide 6	4.72e-18
AM-19672	Contig-c16741-1	4.81593e-29	1.838	up	n-acetylglucosamine kinase	9.81e-45
AM-11995	Contig-c9281-1	4.03709e-34	2.67038	up	n-acylethanolamine-hydrolyzing acid amidase	1.11e-26
AM-25770	Contig-c22934-1	1.50133e-37	3.50757	up	n-acylethanolamine-hydrolyzing acid amidase	5.57e-34
AM-294	Contig-c190-1	5.30826e-29	2.99946	up	nadh dehydrogenase	0
AM-6336	Contig-c4114-2	1.1839e-19	1.62474	up	nadh dehydrogenase	2.48e-55
AM-2268	Contig-c1527-3	1.99457e-30	2.15258	up	nadh dehydrogenase	5.65e-100
AM-1706	Contig-c1219-6	5.57216e-16	1.55971	up	nadh dehydrogenase	8.7e-28
AM-7920	Contig-c5434-1	2.25482e-18	1.73503	up	nadh dehydrogenase	5.24e-47
AM-1629	Contig-c1168-3	4.45369e-16	1.70788	up	nadh dehydrogenase	9.43e-35
AM-29551	SRR027949.199863	2.61919e-30	2.20366	up	nadh dehydrogenase	9.19e-21
AM-5821	Contig-c3640-1	8.59106e-33	2.6518	up	nadh dehydrogenase	1.11e-73
AM-31367	SRR027946.65873	9.97115e-27	1.81029	up	nadh dehydrogenase	2.96e-25
AM-1589	Contig-c1142-1	1.35043e-17	1.92357	up	nadh dehydrogenase 1 alpha assembly factor 2	1.11e-54
AM-16937	Contig-c13959-1	1.19872e-15	1.54858	up	nadh-cytochrome b5 reductase 1-like	0.000345
AM-34462	SRR027949.59040	2.6078e-41	3.42064	up	nardilysin (n-arginine dibasic convertase)	9.03e-32
AM-7292	Contig-c4898-1	9.66e-41	2.99397	up	nardilysin (n-arginine dibasic convertase)	6.44e-51
AM-28201	Contig-c25470-1	4.66917e-39	3.1137	up	nardilysin isoform 2	1.95e-25
AM-12984	Contig-c10138-1	4.69868e-30	2.74977	up	n-arginine dibasic nrd convertase 1	6.4e-35
AM-869	Contig-c543-2	2.79936e-26	1.61996	up	nascent polypeptide-associated complex subunit alpha	2.09e-109
AM-134	Contig-c56-1	1.1829e-12	2.23915	up	nebulin	0
AM-8118	Contig-c5605-1	4.53627e-11	2.29164	up	nebulin	2.91e-48
AM-9192	Contig-c6567-1	1.30945e-10	2.10174	up	nebulin	8.15e-61
AM-11212	Contig-c8514-1	5.34954e-17	1.92591	up	nebulin	6.47e-72
AM-8597	Contig-c6040-1	3.85887e-15	2.21144	up	nebulin	1.85e-110
AM-10647	Contig-c7964-1	1.73167e-09	2.04117	up	nebulin isoform 2	1.15e-29
AM-4196	Contig-c2686-1	0	2.90428	up	nesprin-2 isoform 1	2.58e-22
AM-16450	Contig-c13480-1	4.69591e-36	2.47978	up	nesprin-2 isoform 1	1.6e-60
AM-6179	Contig-c3969-1	1.38429e-31	2.24522	up	nesprin-2 isoform 1	4.36e-19
AM-11001	Contig-c8306-1	5.08827e-32	2.35826	up	nesprin-2 isoform 1	1.91e-16
AM-5629	Contig-c3461-1	4.32454e-35	2.593	up	nesprin-2 isoform 1	5.14e-06
AM-22357	Contig-c19444-1	1.21033e-27	2.32477	up	nesprin-2 isoform 1	1.25e-35
AM-2574	Contig-c1725-1	7.38861e-40	2.3055	up	nesprin-2 isoform 1	1.52e-31
AM-11685	Contig-c8977-1	1.48865e-31	2.40314	up	nesprin-2 isoform 1	1.62e-38
AM-33774	SRR027948.166733	9.37261e-33	2.32618	up	nesprin-2 isoform 1	1.21e-17
AM-18462	Contig-c15503-1	1.07927e-40	2.69998	up	nesprin-2 isoform 5	1.2e-33
AM-16573	Contig-c13600-1	2.76704e-30	2.4047	up	nesprin-2 isoform 5	8.34e-22
AM-16735	Contig-c13761-1	5.14418e-33	2.60536	up	nesprin-2 isoform 5	2.25e-41
AM-16203	Contig-c13231-1	1.27188e-36	2.53012	up	nesprin-2 isoform 5	2.44e-48
AM-2491	Contig-c1668-1	9.28757e-19	1.51051	up	neural precursor cell developmentally down-regulated gene isoform cra_a	2.4e-27
AM-13445	Contig-c10521-1	5.18651e-36	2.79104	up	neurobeachin-like protein 1	4.98e-32
AM-10955	Contig-c8260-1	1.25658e-14	1.56917	up	neurofibromatosis protein type partial	1.33e-52
AM-3144	Contig-c1933-1	4.97833e-15	1.70427	up	neuropilin 1	4.17e-33
AM-18543	Contig-c15584-1	5.49308e-26	1.74441	up	ninein isoform 1	6.15e-28
AM-20634	Contig-c17698-1	1.3284e-39	2.84185	up	ninein isoform 1	2.94e-19
AM-17032	Contig-c14053-1	4.58322e-22	1.6935	up	ninein isoform 2	2.95e-29
AM-6285	Contig-c4068-1	1.70149e-23	1.60879	up	nk-tumor recognition protein	1.67e-35
AM-20281	Contig-c17349-1	4.32168e-13	1.95374	up	nlp p60 protein	0.00054
AM-8931	Contig-c6349-1	2.58687e-29	2.57985	up	non-muscle caldesmon	8.6e-18
AM-20886	Contig-c17953-1	4.69151e-24	2.17225	up	nuclear autoantigen sp-100	1.61e-12
AM-7799	Contig-c5329-1	3.63945e-33	3.23413	up	nuclear body protein sp140	1.39e-22
AM-76	Contig-c29-1	1.80342e-16	1.54255	up	nuclear factor erythroid 2-related factor 2 isoform 1	1.54e-16
AM-34002	SRR027949.188029	2.36947e-18	1.57888	up	nuclear factor erythroid 2-related factor 2 isoform 2	1.26e-17
AM-29047	SRR027945.195497	1.29755e-36	3.49219	up	nuclear protein 1	1.8e-08
AM-4260	Contig-c2748-1	1.59611e-34	2.63009	up	nuclear receptor co-repressor 1	8.14e-58
AM-23235	Contig-c20345-1	3.19692e-17	1.60516	up	nucleosome assembly protein 1-like 1	1.84e-32
AM-26930	Contig-c24132-1	9.85156e-24	1.80085	up	optineurin	4.69e-21
AM-4911	Contig-c2831-1	1.00546e-30	2.18071	up	orf 3	3.73e-16
AM-26310	Contig-c23485-1	1.4627e-38	4.4029	up	orf2	4.59e-05
AM-835	Contig-c516-1	5.54263e-10	1.83167	up	orf2	6.48e-15
AM-26128	Contig-c23300-1	9.08901e-29	3.15789	up	orf2	3.42e-06
AM-15132	Contig-c12156-1	6.83994e-20	2.28708	up	orf2 contains a reverse transcriptase domain	6.14e-05
AM-5633	Contig-c3465-1	3.05981e-25	1.79419	up	o-sialoglycoprotein endopeptidase	9.98e-09
AM-25784	Contig-c22949-1	8.95848e-30	1.85266	up	oxct1b protein	4.89e-20
AM-20836	Contig-c17903-1	9.13787e-24	1.56737	up	oxysterol-binding protein 8	1.81e-65
AM-16047	Contig-c13071-1	2.86979e-15	3.18211	up	p150	4.13e-09
AM-5631	Contig-c3463-1	4.08407e-14	1.6289	up	pallidin homolog	2.36e-27
AM-9537	Contig-c6894-1	8.26027e-20	1.67437	up	parkinson disease (autosomal early onset) 7	3.67e-17
AM-686	Contig-c449-1	9.03981e-13	1.63604	up	pdz and lim domain 1	4.77e-60
AM-28878	SRR027946.180676	8.40594e-08	1.57935	up	pdz and lim domain 1	7.13e-14
AM-11381	Contig-c8674-1	4.10799e-30	2.66191	up	pdz domain-containing protein 11	3.41e-31
AM-21261	Contig-c18329-1	5.92935e-17	1.60258	up	peptide-n -(n-acetyl-beta-glucosaminyl)asparagine amidase	1.15e-14
AM-28268	Contig-c25538-1	1.91254e-17	1.85793	up	peptide-n -(n-acetyl-beta-glucosaminyl)asparagine amidase-like isoform 1	5.86e-30
AM-8498	Contig-c5948-1	2.25e-42	2.85601	up	peptidyl-prolyl cis-trans isomerase fkbp2 precursor	1.09e-87
AM-1824	Contig-c1250-2	1.19923e-38	2.71794	up	peptidyl-prolyl cis-trans isomerase fkbp2-like	6.03e-22
AM-2701	Contig-c1748-3	8.57454e-28	1.78301	up	peptidylprolyl isomerase a (cyclophilin a)	3.42e-117
AM-14271	Contig-c11323-1	5.1103e-36	2.66011	up	peptidyl-trna hydrolase mitochondrial-like	2.94e-12
AM-12653	Contig-c9904-1	1.40358e-39	2.75919	up	peroxisomal carnitine o-octanoyltransferase isoform 2	1.15e-26
AM-12404	Contig-c9675-1	2.47192e-26	2.01569	up	peroxisomal multifunctional enzyme type 2	5.59e-17
AM-32915	SRR027947.140417	6.73031e-23	2.38366	up	phenazine biosynthesis-like domain-containing	2.52e-07
AM-13150	Contig-c10267-1	3.47949e-30	2.27375	up	phenazine biosynthesis-like protein domain containing	7e-11
AM-19595	Contig-c16666-1	9.79951e-16	1.90215	up	phosphatase and actin regulator 2	1.11e-35
AM-6211	Contig-c4000-1	9.40512e-19	1.53944	up	phosphatidylinositol glycan anchor class p	3.72e-48
AM-20322	Contig-c17392-1	3.36939e-12	1.56816	up	phosphatidylinositol -trisphosphate-dependent rac exchanger 2 protein	5.29e-17
AM-20259	Contig-c17326-1	1.19808e-25	2.22957	up	phosphatidylinositol-5-phosphate 4-kinase type-2 alpha	1.82e-27
AM-20671	Contig-c17733-1	6.19051e-27	3.02582	up	phosphatidylinositol-glycan-specific phospholipase d	8.11e-47
AM-10958	Contig-c8263-1	2.62422e-07	1.64623	up	phosphodiesterase 4d interacting protein	4.15e-21
AM-21316	Contig-c18386-1	2.26834e-08	2.94668	up	pigment epithelium-derived factor	7.33e-47
AM-8743	Contig-c6180-1	1.71989e-17	2.15253	up	plasma protease c1 inhibitor	1.91e-42
AM-29202	SRR027949.131536	1.13494e-23	1.59138	up	plasminogen activator inhibitor 1 rna-binding	8.73e-05
AM-17830	Contig-c14860-1	7.09488e-12	1.70963	up	platelet-activating factor acetylhydrolase ib subunit gamma	1.66e-17
AM-6096	Contig-c3885-1	4.991e-42	3.36766	up	pol protein	1.55e-07
AM-7979	Contig-c5484-1	3.67448e-35	2.79654	up	poly binding cytoplasmic 4 (inducible form)	9.86e-38
AM-17087	Contig-c14109-1	2.09037e-22	1.59882	up	poly rna polymerase gld2	1.02e-32
AM-10038	Contig-c7368-4	5.36611e-29	1.66348	up	polyadenylate-binding protein 1	1.44e-177
AM-23178	Contig-c20287-1	3.76767e-23	1.86637	up	polyadenylate-binding protein 1	1.09e-63
AM-32399	SRR027949.22762	8.92843e-15	1.68955	up	polyadenylate-binding protein 4 isoform partial	5.68e-10
AM-12569	Contig-c9831-1	2.30161e-23	1.56915	up	porimin precursor	1.93e-28
AM-17867	Contig-c14898-1	1.04209e-15	1.50156	up	potassium channel tetramerisation domain containing 1	3.37e-11
AM-14198	Contig-c11250-1	9.31986e-23	1.84917	up	pra1 family protein 3	1.82e-28
AM-11832	Contig-c9123-1	3.54852e-28	2.50218	up	PREDICTED: acylphosphatase-1 [Macaca mulatta]	1.98e-05
AM-19502	Contig-c16576-1	8.82305e-35	2.67279	up	PREDICTED: caldesmon [Sus scrofa]	2.05e-15
AM-12567	Contig-c9829-1	1.59221e-31	2.02952	up	PREDICTED: hypothetical protein LOC100071466 [Equus caballus]	4.45e-07
AM-4134	Contig-c2640-1	2.13614e-24	1.70722	up	PREDICTED: hypothetical protein LOC100395570 [Callithrix jacchus]	1.53e-22
AM-26103	Contig-c23274-1	0	3.32636	up	PREDICTED: hypothetical protein LOC100425683 [Macaca mulatta]	1.77e-07
AM-7479	Contig-c5063-1	2.92318e-37	2.66883	up	PREDICTED: hypothetical protein LOC100428074 [Macaca mulatta]	1.02e-18
AM-31796	SRR027946.187979	3.28123e-35	2.70091	up	PREDICTED: hypothetical protein LOC100428074 [Macaca mulatta]	1.78e-17
AM-33908	SRR027949.47024	1.32144e-29	1.91908	up	PREDICTED: hypothetical protein LOC100428581 [Macaca mulatta]	4.29e-08
AM-24390	Contig-c21517-1	1.35759e-16	1.67751	up	PREDICTED: hypothetical protein LOC100428581 [Macaca mulatta]	0.000217
AM-12828	Contig-c10015-1	7.61751e-33	2.66515	up	PREDICTED: hypothetical protein LOC100449944 [Pongo abelii]	7.21e-09
AM-5724	Contig-c3547-1	4.23946e-18	2.57915	up	PREDICTED: hypothetical protein LOC100457799 isoform 1 [Pongo abelii]	5.9e-07
AM-31305	SRR027949.247649	6.90296e-20	1.50816	up	PREDICTED: hypothetical protein LOC100471462 [Ailuropoda melanoleuca]	9.08e-06
AM-5134	Contig-c3008-1	1.0074e-12	1.56713	up	PREDICTED: hypothetical protein LOC100484707, partial [Ailuropoda melanoleuca]	0.000642
AM-29572	SRR027949.131691	1.82798e-21	1.61144	up	PREDICTED: hypothetical protein LOC100600008 [Nomascus leucogenys]	0.000113
AM-13491	Contig-c10563-1	1.11629e-24	1.54236	up	PREDICTED: hypothetical protein LOC100625446 [Sus scrofa]	4.09e-10
AM-27028	Contig-c24238-1	8.09747e-11	1.55084	up	PREDICTED: hypothetical protein LOC100627432 [Sus scrofa]	1.93e-07
AM-15561	Contig-c12577-1	3.21002e-11	1.56531	up	PREDICTED: hypothetical protein LOC100739759 [Sus scrofa]	3.75e-05
AM-12150	Contig-c9437-1	2.3718e-23	1.94717	up	PREDICTED: hypothetical protein LOC100752898, partial [Cricetulus griseus]	7.2e-06
AM-26895	Contig-c24096-1	2.66422e-27	1.92294	up	PREDICTED: hypothetical protein LOC702975 [Macaca mulatta]	1.92e-18
AM-1608	Contig-c1151-1	9.22413e-31	1.88028	up	PREDICTED: phospholemman-like [Callithrix jacchus]	0.000386
AM-20285	Contig-c17353-1	4.03381e-32	2.45037	up	PREDICTED: uncharacterized protein LOC100138354 [Bos taurus]	3.06e-17
AM-9902	Contig-c7238-1	2.78001e-16	1.75433	up	PREDICTED: uncharacterized protein LOC100847670 [Bos taurus]	6.83e-05
AM-19506	Contig-c16580-1	1.37312e-14	1.52477	up	PREDICTED: uncharacterized protein LOC100848327 [Bos taurus]	4.74e-07
AM-572	Contig-c339-1	2.23166e-20	2.00348	up	PREDICTED: uncharacterized protein LOC100850447 [Bos taurus]	0.000897
AM-9018	Contig-c6434-1	2.36902e-30	2.03327	up	prefoldin subunit 5	4.73e-32
AM-5886	Contig-c3695-1	5.06517e-26	1.9628	up	prefoldin subunit 5	8.4e-52
AM-49	Contig-c10-1	2.8324e-22	1.69215	up	prion protein	2.11e-92
AM-10115	Contig-c7440-1	7.61446e-31	1.87593	up	prkr-interacting protein 1	3.44e-28
AM-25565	Contig-c22728-1	1.73033e-19	1.54243	up	probable domain-containing histone demethylation protein 2c	5.55e-31
AM-7776	Contig-c5309-1	9.57017e-30	1.50687	up	probable e3 ubiquitin-protein ligase herc1	1.34e-153
AM-7110	Contig-c4765-1	4.62722e-26	1.52848	up	probable e3 ubiquitin-protein ligase herc1	8.08e-28
AM-9056	Contig-c6471-1	2.10586e-16	1.66736	up	probable hydrolase pnkd isoform 2	1.34e-25
AM-7677	Contig-c5227-1	1.8777e-14	1.70531	up	profilin 1	2.94e-70
AM-666	Contig-c429-1	3.95807e-23	1.81563	up	programmed cell death protein 4 isoform 2	2.1e-17
AM-5008	Contig-c2904-1	5.62617e-17	1.52541	up	programmed cell death protein 4 isoform 2	3.86e-16
AM-18465	Contig-c15506-1	7.94016e-17	1.63564	up	programmed cell death protein 4 isoform 2	4.98e-17
AM-10373	Contig-c7697-1	3.90008e-26	1.89563	up	proline-rich protein 3-like isoform 1	0.000417
AM-17424	Contig-c14444-1	1.46774e-09	1.97459	up	prostamide prostaglandin f synthase	6.6e-20
AM-19845	Contig-c16913-1	3.86141e-18	2.2719	up	prostate androgen-regulated mucin-like protein 1 precursor	1.15e-18
AM-8201	Contig-c5680-1	1.46151e-25	2.28917	up	proteasome subunit beta type-10	7.21e-37
AM-8387	Contig-c5857-1	4.78613e-06	1.73996	up	proteasome subunit beta type-8	1.6e-57
AM-23863	Contig-c20988-1	2.97854e-21	2.03866	up	protein casc3 isoform 2	5.05e-22
AM-14107	Contig-c11164-1	6.12329e-17	1.63702	up	protein disulfide-isomerase a4-like	6.07e-43
AM-3452	Contig-c2164-1	3.37908e-12	1.63107	up	protein disulfide-isomerase a6 precursor	2.69e-27
AM-3444	Contig-c2156-1	1.8335e-41	2.20837	up	protein disulfide-isomerase tmx3-like	3.04e-24
AM-16376	Contig-c13406-1	2.11496e-20	1.89732	up	protein dopey-2	3.64e-29
AM-28014	Contig-c25274-1	2.25316e-19	1.77049	up	protein dopey-2	2.67e-12
AM-5052	Contig-c2940-1	2.63937e-15	1.5217	up	protein fam13b-like	2.1e-21
AM-21863	Contig-c18939-1	1.37026e-28	2.15553	up	protein fam185a-like	3.04e-23
AM-16139	Contig-c13166-1	3.05597e-17	2.09876	up	protein fam3b-like	4.82e-31
AM-20079	Contig-c17145-1	6.93121e-27	2.09542	up	protein fam73a-like	2.75e-25
AM-7959	Contig-c5466-1	9.86549e-17	1.56928	up	protein homolog	8e-32
AM-9630	Contig-c6982-1	8.74914e-36	2.34739	up	protein hook homolog 3	1.33e-49
AM-31947	SRR027946.49463	5.37842e-19	1.99646	up	protein isoform 2 precursor	5.37e-34
AM-15422	Contig-c12434-1	6.18652e-08	1.57172	up	protein kinase-like protein	2.32e-08
AM-33303	SRR027946.85076	5.70621e-36	2.20421	up	protein lzic-like	5.72e-09
AM-8688	Contig-c6129-1	7.06842e-32	2.14846	up	protein mitochondrial-like	1.87e-55
AM-20811	Contig-c17877-1	4.9551e-15	1.58228	up	protein niban-like	0.000213
AM-19015	Contig-c16067-1	2.60007e-10	1.51422	up	protein phosphatase 1g	1.51e-42
AM-6729	Contig-c4481-1	6.95568e-24	1.5886	up	protein phosphatase methylesterase 1	1.42e-13
AM-6047	Contig-c3837-3	1.12976e-18	1.55993	up	protein prrc2c	4.79e-64
AM-543	Contig-c309-1	1.21521e-32	1.97969	up	protein quaking-like isoform 1	7.89e-08
AM-13376	Contig-c10458-2	1.84075e-09	1.8263	up	protein s	2.86e-51
AM-19844	Contig-c16912-1	1.58904e-16	1.5788	up	px domain containing serine threonine kinase	7.63e-17
AM-24247	Contig-c21372-1	4.05282e-29	1.91103	up	rab gdp dissociation inhibitor beta	2.48e-18
AM-27283	Contig-c24502-1	6.04819e-12	1.56766	up	rab gtpase activating protein 1-like	3.49e-29
AM-16971	Contig-c13992-1	4.35492e-15	1.52834	up	ral gtpase-activating protein subunit alpha-1 isoform 2	4.61e-20
AM-9469	Contig-c6829-1	1.88999e-16	1.83156	up	ran guanine nucleotide release factor-like	1.58e-25
AM-10978	Contig-c8282-1	6.39519e-13	1.66423	up	ras-related associated with diabetes	2.51e-27
AM-10882	Contig-c8188-1	4.9589e-25	2.29469	up	ras-related associated with isoform cra_b	4.77e-11
AM-6206	Contig-c3995-1	5.55558e-23	1.65994	up	ras-related gtp-binding protein b-like	8.1e-16
AM-25093	Contig-c22240-1	8.35875e-22	1.79732	up	ras-related protein rab-8a	3.86e-21
AM-16693	Contig-c13718-1	7.56692e-24	1.66636	up	rCG27036 [Rattus norvegicus]	0.000179
AM-8258	Contig-c5736-1	1.53e-43	2.12196	up	rCG55705 [Rattus norvegicus]	0.000104
AM-7517	Contig-c5090-1	1.92029e-16	1.65542	up	rCG59575 [Rattus norvegicus]	4.05e-05
AM-8298	Contig-c5773-1	4.2688e-14	2.13733	up	receptor activity modifying protein 2	3.07e-36
AM-22879	Contig-c19975-1	2.56578e-33	1.98415	up	redox-regulatory protein fam213a isoform 1 precursor	4.42e-27
AM-5518	Contig-c3360-1	1.50347e-10	1.8459	up	retinal dehydrogenase 1	5.31e-21
AM-7705	Contig-c5253-1	3.94561e-33	2.28032	up	retinitis pigmentosa gtpase regulator	5.65e-20
AM-13760	Contig-c10827-1	7.33151e-12	1.6673	up	retinoic acid receptor responder protein 2 precursor	1.08e-18
AM-6039	Contig-c3831-1	4.473e-42	3.82655	up	retrovirus-related pol polyprotein line-1	1.74e-06
AM-971	Contig-c644-1	1.3804e-19	1.74486	up	retrovirus-related pol polyprotein line-1	1.05e-09
AM-21467	Contig-c18540-1	3.14322e-26	3.55313	up	retrovirus-related pol polyprotein line-1	8.97e-14
AM-12056	Contig-c9343-1	3.45819e-14	1.82674	up	retrovirus-related pol polyprotein line-1	4.35e-17
AM-23352	Contig-c20464-1	5.23261e-19	3.18591	up	retrovirus-related pol polyprotein line-1	0.000279
AM-3555	Contig-c2233-1	1.45847e-12	1.6414	up	retrovirus-related pol polyprotein line-1	6.92e-15
AM-17563	Contig-c14586-1	7.79503e-16	1.73326	up	retrovirus-related pol polyprotein line-1	5.7e-08
AM-19065	Contig-c16120-1	3.34111e-25	3.70321	up	retrovirus-related pol polyprotein line-1	1.85e-13
AM-10971	Contig-c8275-1	1.44154e-12	1.77959	up	retrovirus-related pol polyprotein line-1	0.000269
AM-11490	Contig-c8782-1	4.03587e-22	2.02151	up	retrovirus-related pol polyprotein line-1	9.9e-21
AM-6003	Contig-c3800-1	5.94904e-10	1.57361	up	retrovirus-related pol polyprotein line-1	6.84e-15
AM-17186	Contig-c14207-1	1.83168e-05	1.65665	up	retrovirus-related pol polyprotein line-1	3.39e-10
AM-27562	Contig-c24796-1	9.60153e-25	1.9491	up	retrovirus-related pol polyprotein line-1	1.3e-07
AM-2850	Contig-c1770-1	9.60153e-25	1.97071	up	retrovirus-related pol polyprotein line-1	1.71e-11
AM-20048	Contig-c17112-1	6.39442e-13	1.53326	up	retrovirus-related pol polyprotein line-1	9.48e-11
AM-21684	Contig-c18763-1	3.59953e-25	1.63823	up	reverse transcriptase	7.28e-08
AM-27207	Contig-c24423-1	3.5948e-32	4.12755	up	rho gtpase-activating protein 18	5.64e-22
AM-21886	Contig-c18964-1	1.17057e-24	2.67157	up	rho gtpase-activating protein 25	1.26e-22
AM-1479	Contig-c1057-4	2.77748e-22	1.5774	up	ribosomal protein l11	7.86e-104
AM-29137	SRR027949.74433	2.99518e-19	1.54468	up	ribosomal protein l11	2.25e-27
AM-2862	Contig-c1776-2	3.08927e-25	2.4755	up	ribosomal protein l23	1.97e-85
AM-29940	SRR027949.189427	6.59357e-23	1.98396	up	ribosomal protein l23	2.17e-23
AM-3050	Contig-c1879-1	3.80566e-25	1.66015	up	ribosomal protein l7	7.13e-154
AM-31169	SRR027946.27645	1.70853e-20	1.62089	up	ribosomal protein s18	6.3e-28
AM-5095	Contig-c2974-1	9.25262e-26	1.53071	up	ribosomal protein s18	2.42e-85
AM-29616	SRR027946.186823	1.2883e-06	2.1436	up	ribosomal protein s24	8e-21
AM-1298	Contig-c945-1	1.13788e-25	2.08144	up	ribosomal protein s9	2.84e-124
AM-11565	Contig-c8858-1	2.42745e-22	2.56732	up	ring finger protein 187	7.41e-44
AM-495	Contig-c270-1	1.37665e-32	3.02389	up	rna binding motif and elmo ced-12 domain isoform cra_a	2.72e-29
AM-1404	Contig-c1002-1	1.00289e-18	1.55111	up	rwd domain containing 4a	1.62e-13
AM-28195	Contig-c25464-1	2.73371e-29	2.00152	up	s1 rna-binding domain-containing protein 1	3.35e-14
AM-5185	Contig-c3052-1	2.69212e-17	1.67935	up	s100 calcium binding protein a1	9.78e-20
AM-22014	Contig-c19093-1	1.65752e-17	1.61481	up	sam domain and hd domain-containing protein 1	1.73e-38
AM-10560	Contig-c7881-1	2.59708e-26	2.20311	up	sar1 gene homolog a ( cerevisiae) isoform cra_b	3.92e-48
AM-32938	SRR027946.46484	6.52204e-26	2.51769	up	selenoprotein 1	7.72e-13
AM-5951	Contig-c3751-1	0.000367919	2.90359	up	serine acetyltransferase	4.5e-29
AM-14338	Contig-c11390-1	5.91457e-13	1.86285	up	serine or cysteine proteinase inhibitor clade g member 1	4.05e-28
AM-12985	Contig-c10139-1	6.33407e-20	1.75403	up	serine threonine tyrosine interacting-like isoform cra_b	0.000528
AM-26898	Contig-c24099-1	3.81014e-28	1.94193	up	serine threonine-protein kinase pak 2	5.87e-13
AM-5427	Contig-c3275-1	1.08294e-28	1.85924	up	serine threonine-protein kinase pak 2	2.02e-45
AM-19824	Contig-c16892-1	6.54519e-35	1.6428	up	serine threonine-protein phosphatase 2a 56 kda regulatory subunit epsilon isoform	1.74e-28
AM-18568	Contig-c15608-1	1.9315e-11	1.71362	up	serologically defined colon cancer antigen 8	1e-17
AM-13707	Contig-c10776-1	1.45351e-25	2.73152	up	serotransferrin isoform 1	1.2e-64
AM-12935	Contig-c10096-4	8.53298e-19	2.43681	up	serotransferrin precursor	5.34e-81
AM-15802	Contig-c12824-1	3.81568e-18	2.26862	up	serotransferrin precursor	1.24e-18
AM-17266	Contig-c14286-1	6.11118e-36	3.30154	up	serpin b10	3.59e-38
AM-1656	Contig-c1187-2	1.75024e-25	1.51521	up	serpine1 mrna binding protein 1	1.07e-100
AM-15083	Contig-c12107-1	7.18439e-23	1.60626	up	sh3 domain-containing protein 19	8.19e-40
AM-20900	Contig-c17967-1	4.27544e-12	1.50601	up	short coiled-coil protein isoform 1	1.24e-31
AM-1091	Contig-c750-1	4.95798e-15	1.89694	up	signal transducer and activator of transcription 1	2.59e-169
AM-8925	Contig-c6344-1	2.71061e-22	2.0528	up	signal transducer and activator of transcription 1-alpha beta	3.57e-19
AM-14701	Contig-c11736-1	3.72465e-23	2.27192	up	signal transducer and activator of transcription 3 isoform 2	8.05e-20
AM-4148	Contig-c2648-4	0	5.668	up	small edrk-rich factor 2	5.27e-47
AM-8851	Contig-c6276-2	7.78198e-19	1.53123	up	smt3 suppressor of mif two 3 homolog 2 ( cerevisiae)	3.28e-33
AM-19102	Contig-c16159-1	3.94611e-23	2.21017	up	snurportin 1	9.87e-16
AM-20865	Contig-c17932-1	1.28779e-05	1.62488	up	sodium calcium exchanger 1 precursor	1.98e-15
AM-13820	Contig-c10883-1	2.09076e-35	4.21697	up	solute carrier family 22 member 18	1.77e-17
AM-22096	Contig-c19179-1	4.84161e-08	1.53346	up	solute carrier family facilitated glucose transporter member 3	4.62e-51
AM-26824	Contig-c24024-1	3.4795e-07	1.59179	up	solute carrier organic anion transporter family member 3a1	3.35e-24
AM-12707	Contig-c9953-1	5.60202e-22	1.89858	up	sorbitol dehydrogenase	6.85e-36
AM-496	Contig-c271-1	9.15947e-05	1.99978	up	sortilin-related receptor	1.11e-121
AM-3409	Contig-c2136-1	3.86678e-35	2.27793	up	sorting nexin 6	1.64e-33
AM-13425	Contig-c10504-1	1.98045e-17	1.52399	up	spatacsin isoform 2	2.78e-29
AM-6393	Contig-c4165-1	2.20873e-16	1.86021	up	speckle-type poz protein	7.52e-22
AM-5213	Contig-c3076-1	3.00654e-40	2.88405	up	spectrin repeat nuclear envelope 2	3.83e-17
AM-14729	Contig-c11763-1	5.517e-42	2.54485	up	spectrin repeat nuclear envelope 2	1.6e-32
AM-3377	Contig-c2113-1	5.15279e-14	1.64829	up	spermidine spermine n1-acetyltransferase	1.17e-14
AM-21053	Contig-c18121-1	9.3615e-31	1.5736	up	splicing factor 3b subunit 1	3.96e-34
AM-6948	Contig-c4643-2	5.83298e-10	1.50013	up	sra stem-loop-interacting rna-binding mitochondrial-like	8.42e-62
AM-19334	Contig-c16401-1	3.84307e-08	1.54881	up	staphylococcal nuclease domain-containing protein 1	3.99e-14
AM-18409	Contig-c15449-1	2.93546e-08	1.90502	up	sterile alpha motif domain-containing protein 9	1.68e-11
AM-14005	Contig-c11064-1	4.39513e-20	1.62814	up	sterol carrier protein-2	7.14e-46
AM-25627	Contig-c22790-1	1.3766e-19	1.79161	up	stromal membrane-associated protein 2	3.71e-17
AM-18621	Contig-c15666-1	3.68843e-19	1.79689	up	succinate-semialdehyde mitochondrial	3.81e-22
AM-5357	Contig-c3210-1	7.52791e-37	2.13084	up	succinyl- :3-ketoacid-coenzyme a transferase mitochondrial	3.2e-42
AM-20827	Contig-c17894-1	1.35983e-16	1.52128	up	superkiller viralicidic activity 2-like 2	1.62e-12
AM-14182	Contig-c11235-1	3.31545e-37	2.19025	up	swi snf complex subunit smarcc1	6.16e-35
AM-21949	Contig-c19027-1	3.003e-42	2.4144	up	swi snf complex subunit smarcc1	3.77e-17
AM-28371	Contig-c25642-1	8.70839e-39	2.36171	up	swi snf complex subunit smarcc1	5.88e-11
AM-8446	Contig-c5901-1	9.75749e-30	1.69023	up	swi snf matrix actin dependent regulator of subfamily member 1	2.1e-39
AM-28298	Contig-c25568-1	2.05729e-12	1.9641	up	t cell receptor alpha chain	3.03e-13
AM-14165	Contig-c11219-1	8.35e-43	2.24545	up	taf1 rna polymerase tata box binding protein -associated factor	8.06e-34
AM-7355	Contig-c4956-1	2.60737e-10	1.58478	up	talin-2	3.39e-36
AM-15120	Contig-c12144-1	5.07429e-31	1.95168	up	tata box-binding protein-associated factor rna polymerase i subunit d	7.73e-24
AM-28306	Contig-c25578-1	1.98558e-21	1.6858	up	tata box-binding protein-associated factor rna polymerase i subunit d	8.75e-13
AM-8869	Contig-c6294-1	4.85267e-29	2.22484	up	t-complex protein 1 subunit eta	5.24e-44
AM-12417	Contig-c9688-1	9.19279e-26	2.05024	up	t-complex protein 1 subunit eta	2.26e-36
AM-26913	Contig-c24115-1	4.10943e-15	1.93517	up	t-complex protein 1 subunit eta	4.36e-19
AM-15906	Contig-c12931-1	1.92252e-15	2.84514	up	tectonin beta-propeller repeat-containing protein 2	3.44e-12
AM-27356	Contig-c24582-1	3.30046e-35	2.24446	up	testis-expressed sequence 9 protein	8.8e-27
AM-16145	Contig-c13172-1	1.40186e-22	1.72939	up	testis-specific gene 10	5.06e-11
AM-34299	SRR027949.105908	3.51044e-21	1.97191	up	tetraspanin 5	3.04e-19
AM-13289	Contig-c10377-1	8.05751e-14	1.61176	up	tetraspanin 6	3.29e-19
AM-21622	Contig-c18702-1	8.41496e-15	1.7364	up	thioredoxin interacting protein	7.17e-31
AM-11765	Contig-c9057-1	7.18111e-12	1.66178	up	thioredoxin interacting protein	2.38e-20
AM-25896	Contig-c23063-1	3.26732e-15	1.71948	up	thioredoxin interacting protein	4.43e-22
AM-497	Contig-c272-1	1.47389e-16	1.84807	up	thioredoxin-interacting protein	2.71e-105
AM-7701	Contig-c5250-1	6.01674e-11	1.96714	up	thrombospondin 4	3.57e-55
AM-23522	Contig-c20638-1	1.24868e-20	1.53063	up	thyroid adenoma-associated protein	2.58e-33
AM-20699	Contig-c17764-1	2.27257e-28	1.68174	up	thyroid receptor-interacting protein 11	7.22e-33
AM-1910	Contig-c1309-1	3.34353e-21	1.5401	up	thyroid receptor-interacting protein 11	1.14e-42
AM-21222	Contig-c18289-1	1.47941e-22	3.35863	up	tpa_inf: von willebrand factor	3.08e-30
AM-8540	Contig-c5987-1	1.21619e-19	1.92178	up	trafficking protein particle complex 2-like	3.08e-45
AM-11196	Contig-c8498-1	0	9.30047	up	transcription elongation factor a 3	5.62e-51
AM-11854	Contig-c9145-1	1.48673e-19	2.38262	up	transcription elongation factor a 3	8.15e-21
AM-6433	Contig-c4198-1	1.14455e-16	1.98579	up	transcription factor ap-1	9.57e-16
AM-11812	Contig-c9102-1	8.94511e-27	1.91594	up	transcription factor isoform cra_a	4.46e-62
AM-33387	SRR027948.23400	1.19079e-24	3.28012	up	transcription factor sox-6- partial	4.85e-17
AM-8167	Contig-c5648-1	0	2.75992	up	transcription initiation factor tfiid subunit 1	0.000173
AM-5524	Contig-c3366-1	2.21106e-20	1.90885	up	transducer of 2	2.03e-26
AM-8705	Contig-c6144-1	4.55767e-20	2.19864	up	transducin-like enhancer of split 4 (e drosophila)	3.58e-29
AM-32832	SRR027947.166007	1.10334e-19	2.49391	up	transferrin	3.64e-09
AM-25222	Contig-c22373-1	3.28997e-19	1.66841	up	trans-golgi network integral membrane protein 2	5.62e-24
AM-5114	Contig-c2991-1	2.04532e-24	1.6182	up	translation initiation factor if- mitochondrial	4.61e-18
AM-26203	Contig-c23378-1	0	4.31649	up	transmembrane protein 219	1.14e-13
AM-6365	Contig-c4139-1	0	3.47282	up	transmembrane protein 219	8.56e-20
AM-16135	Contig-c13162-1	2.00964e-06	1.78261	up	transposase [Lipotes vexillifer]	2.97e-05
AM-22913	Contig-c20010-1	2.48893e-18	2.01781	up	transposase [Lipotes vexillifer]	2.58e-09
AM-2198	Contig-c1478-1	1.70833e-11	1.73483	up	trichoplein keratin filament-binding protein	2e-36
AM-6810	Contig-c4559-1	1.7879e-19	2.15129	up	tropomyosin alpha-1 chain	1.86e-144
AM-9451	Contig-c6811-1	2.03353e-24	2.96715	up	tryptophanyl-trna synthetase	1.28e-70
AM-26035	Contig-c23204-1	8.4224e-41	3.33007	up	tudor domain containing 3	2.18e-16
AM-10394	Contig-c7718-1	1.38177e-27	1.88488	up	tudor domain-containing protein 3	2.32e-24
AM-9071	Contig-c6485-1	4.43861e-38	2.27814	up	tudor domain-containing protein 3	6.98e-18
AM-10289	Contig-c7616-1	1.06976e-27	1.9731	up	tumor necrosis factor member 10	4.84e-49
AM-8052	Contig-c5544-1	1.02311e-37	2.68738	up	tumor necrosis factor member 10	2.22e-54
AM-11904	Contig-c9194-1	3.09049e-26	2.04972	up	tumor suppressor candidate 4	1.83e-37
AM-18498	Contig-c15539-1	9.63968e-09	1.6638	up	type alpha 1	3.23e-19
AM-27596	Contig-c24833-1	2.346e-42	5.01255	up	type ii inositol- -bisphosphate 4-phosphatase	1.43e-19
AM-244	Contig-c144-1	1.70642e-10	1.57366	up	tyrosinase-related protein 1	1.61e-21
AM-16987	Contig-c14008-1	6.17548e-40	2.92116	up	tyrosine-protein kinase fer	9.3e-30
AM-1418	Contig-c1014-2	2.8307e-32	2.37637	up	u6 snrna-associated sm-like protein lsm7	5.25e-47
AM-7401	Contig-c4993-1	5.68869e-26	1.79831	up	ubiquinol-cytochrome c reductase core protein ii	2.13e-50
AM-21447	Contig-c18519-1	5.7269e-27	1.74146	up	ubiquitin carboxyl-terminal hydrolase 15 isoform 2	5.43e-48
AM-8828	Contig-c6259-1	1.23408e-23	1.76799	up	ubiquitin carboxyl-terminal hydrolase 16 isoform a	2.43e-13
AM-13359	Contig-c10443-1	1.01054e-21	1.63066	up	ubiquitin carboxyl-terminal hydrolase 16-like	6.88e-41
AM-5769	Contig-c3590-1	3.64745e-29	2.61099	up	ubx domain-containing protein 6	1.86e-45
AM-13860	Contig-c10922-1	9.32316e-30	3.0505	up	udp-glucose pyrophosphorylase 2	6.44e-54
AM-15711	Contig-c12732-1	2.33832e-09	1.68868	up	udp-glucuronosyltransferase 1-6 precursor	2.99e-23
AM-8417	Contig-c5875-1	1.49257e-07	1.54105	up	unnamed protein product [Homo sapiens]	2.41e-07
AM-4913	Contig-c2833-1	1.52729e-26	2.75989	up	unnamed protein product [Homo sapiens]	3.35e-11
AM-27255	Contig-c24472-1	1.71996e-12	1.66237	up	unnamed protein product [Homo sapiens]	2.86e-10
AM-5043	Contig-c2932-5	2.64705e-19	1.61614	up	unnamed protein product [Mus musculus]	1.75e-11
AM-5486	Contig-c3332-1	1.34548e-24	1.93525	up	upf0197 transmembrane protein c11orf10 homolog	1.32e-37
AM-7191	Contig-c4817-1	2.37916e-29	1.83579	up	upf0366 protein c11orf67 homolog	3.57e-34
AM-8212	Contig-c5691-1	2.41491e-31	1.90577	up	upf0366 protein c11orf67-like isoform 2	2.52e-28
AM-5953	Contig-c3753-1	3.91145e-20	1.51997	up	upf0471 protein c1orf63 homolog	7.78e-20
AM-26121	Contig-c23293-1	6.67021e-37	3.73885	up	upf0585 protein c16orf13 homolog	3.01e-13
AM-9268	Contig-c6642-1	1.09127e-34	3.77223	up	upf0585 protein c16orf13 homolog	6.11e-17
AM-3951	Contig-c2505-1	5.78446e-25	1.98474	up	upf0638 protein b-like	4.66e-26
AM-16865	Contig-c13888-1	3.15101e-19	1.58802	up	upf0638 protein b-like	9.73e-31
AM-11188	Contig-c8490-1	8.75328e-24	2.38226	up	upf0705 protein c11orf49 homolog	1.75e-27
AM-15630	Contig-c12646-1	2.83902e-20	2.43447	up	upf0709 protein c3orf34-like	4.14e-28
AM-9382	Contig-c6747-1	6.06899e-26	2.61585	up	utp--glucose-1-phosphate uridylyltransferase isoform 1	8.73e-55
AM-23718	Contig-c20838-1	2.9208e-22	1.91817	up	utrophin	1.1e-31
AM-24453	Contig-c21582-1	8.32782e-15	1.63503	up	utrophin	4.59e-12
AM-18672	Contig-c15717-1	2.46277e-25	1.53765	up	vacuolar protein sorting-associated protein 13b	8.8e-39
AM-12132	Contig-c9420-1	2.68793e-22	1.5396	up	vacuolar protein sorting-associated protein 35-like	8.32e-31
AM-11678	Contig-c8970-1	1.23756e-29	1.82355	up	vacuolar protein sorting-associated protein partial	5.45e-44
AM-14389	Contig-c11436-1	1.2399e-36	2.53593	up	valacyclovir hydrolase-like	9.56e-48
AM-10557	Contig-c7878-1	2.27552e-17	1.98893	up	vascular endothelial growth factor a isoform 6 precursor	4.55e-24
AM-12761	Contig-c9966-1	1.14472e-15	1.73059	up	vascular endothelial growth factor receptor 2	9.85e-16
AM-8196	Contig-c5675-1	1.89608e-28	2.26584	up	vesicle-associated membrane protein 5	9.81e-45
AM-13428	Contig-c10507-1	2.63263e-20	1.57495	up	vesicle-associated membrane protein 8	5.85e-46
AM-13662	Contig-c10730-1	2.32285e-29	2.95414	up	vitamin k epoxide reductase complex subunit 1	1.12e-18
AM-15725	Contig-c12746-1	1.92522e-08	1.50048	up	vitamin k-dependent protein s-like	1.42e-25
AM-3364	Contig-c2103-1	1.35106e-14	1.56918	up	v-type proton atpase subunit e 1	1.62e-48
AM-5156	Contig-c3029-1	1.47061e-30	1.84498	up	v-type proton atpase subunit e 1-like	2.34e-11
AM-7414	Contig-c5004-1	7.03202e-19	1.53402	up	y box binding protein 1	3.05e-84
AM-13443	Contig-c10519-1	6.33522e-29	2.77552	up	zinc finger and btb domain-containing protein 20 isoform 2	8.59e-14
AM-19943	Contig-c17007-1	5.2351e-22	1.66524	up	zinc finger and btb domain-containing protein 38	5.82e-19
AM-23156	Contig-c20265-1	1.21715e-15	1.68791	up	zinc finger and btb domain-containing protein 38	2.53e-11
AM-4001	Contig-c2538-1	1.97195e-06	1.54876	up	zinc finger and btb domain-containing protein 38	5.55e-64
AM-5613	Contig-c3447-1	7.94703e-19	1.85753	up	zinc finger and btb domain-containing protein 38	6.13e-30
AM-7778	Contig-c5311-1	2.99457e-28	2.01731	up	zinc finger bed domain-containing protein 5	9.17e-71
AM-2583	Contig-c1733-1	1.40977e-27	2.03206	up	zinc finger bed domain-containing protein 5	1.97e-31
AM-14132	Contig-c11188-1	5.00324e-24	1.86056	up	zinc finger cw-type pwwp domain protein 2	6.92e-34
AM-27071	Contig-c24283-1	4.81609e-08	1.68068	up	zinc finger e-box-binding homeobox 2 isoform 1	1.21e-21
AM-4047	Contig-c2572-1	2.75123e-28	1.78762	up	zinc finger mym-type protein 6	2.44e-15
AM-10321	Contig-c7648-1	1.99932e-39	2.00191	up	zinc finger protein 106 homolog	4.48e-25
AM-23727	Contig-c20848-1	4.57657e-19	1.63601	up	zinc finger protein 232	3.33e-42
AM-26264	Contig-c23440-1	1.75506e-19	1.71323	up	zinc finger protein 280d	6.16e-27
AM-1505	Contig-c1077-1	4.48755e-28	1.85714	up	zinc finger protein 280d isoform 1	1.37e-13
AM-28389	Contig-c25660-1	2.01024e-25	2.14252	up	zinc finger protein 33a	6.88e-35
AM-17036	Contig-c14058-1	2.86252e-31	2.31349	up	zinc finger protein 471	3.97e-24
AM-23111	Contig-c20216-1	8.76e-38	3.80358	up	zinc finger protein 582	2.4e-21
AM-9901	Contig-c7237-1	2.08854e-33	1.95317	up	zinc finger protein 62 homolog	5.19e-26
AM-11344	Contig-c8637-1	1.07179e-23	1.563	up	zinc finger protein 638	2.35e-38
AM-2378	Contig-c1597-1	2.60573e-11	1.69436	up	zinc transporter zip10	4.04e-24
AM-9834	Contig-c7173-1	3.12208e-10	1.60237	up	zinc transporter zip10	3.3e-07
DOWN
ProbeName	Target ID	p (Corr)	FC (abs)	Regulation	Description	Evalue
AM-12762	Contig-c9967-1	2.925e-27	1.61726	down	AF161377_1HSPC259 [Homo sapiens]	0.00027
AM-12457	Contig-c9725-1	2.36743e-12	1.80394	down	1-acyl-sn-glycerol-3-phosphate acyltransferase gamma	6.66e-25
AM-11551	Contig-c8844-1	2.14838e-20	1.53083	down	26s protease regulatory subunit 7	1.1e-67
AM-32587	SRR027946.86158	9.99494e-21	1.54699	down	26s protease regulatory subunit 7	1.12e-14
AM-14149	Contig-c11203-1	0	2.40592	down	26s proteasome non-atpase regulatory subunit 4	1.13e-39
AM-8192	Contig-c5672-1	1.01306e-37	1.85742	down	28s ribosomal protein mitochondrial-like	2.14e-78
AM-4927	Contig-c2846-1	0	2.34522	down	39s ribosomal protein mitochondrial	8.76e-64
AM-12598	Contig-c9859-1	1.11057e-20	1.74768	down	39s ribosomal protein mitochondrial	5.08e-05
AM-7126	Contig-c4777-1	4.8022e-19	1.56798	down	39s ribosomal protein mitochondrial-like	5.25e-17
AM-21790	Contig-c18867-1	2.97538e-26	1.50027	down	39s ribosomal protein mitochondrial-like	5.74e-22
AM-3124	Contig-c1919-2	1.40654e-17	1.56237	down	39s ribosomal protein mitochondrial-like	1.96e-51
AM-7558	Contig-c5128-2	2.1164e-41	1.8658	down	39s ribosomal protein mitochondrial-like	2.2e-81
AM-20393	Contig-c17463-1	0	3.71306	down	39s ribosomal protein mitochondrial-like	2.39e-32
AM-12124	Contig-c9412-1	0	2.72018	down	39s ribosomal protein mitochondrial-like	5.27e-27
AM-16411	Contig-c13441-1	1.85883e-17	1.65503	down	5 - cytosolic iii	7.42e-36
AM-25340	Contig-c22494-1	1.73633e-26	1.60512	down	5-azacytidine-induced protein 2	2.72e-16
AM-19101	Contig-c16158-1	0	96.7451	down	60s ribosomal protein l27a-like	9.53e-06
AM-10568	Contig-c7889-1	6.90447e-11	1.52912	down	6-phosphogluconolactonase	2.97e-27
AM-26656	Contig-c23844-1	8.17203e-23	1.59183	down	80 kda mcm3-associated protein	1.04e-17
AM-5178	Contig-c3045-1	3.52078e-22	3.19073	down	a chain crystallographic studies of the catalytic mechanism of the neutral form of fructose- -bisphosphatase	1.9e-65
AM-31193	SRR027947.167941	3.47752e-12	2.10147	down	a chain crystallographic studies of the catalytic mechanism of the neutral form of fructose- -bisphosphatase	1.67e-07
AM-14794	Contig-c11828-1	5.49103e-21	1.7578	down	a kinase anchor protein 8-like	2.84e-21
AM-26565	Contig-c23749-1	1.50017e-11	1.56692	down	achain structure of the human line-1 orf1p trimer	8.23e-11
AM-32235	SRR027946.79910	1.32361e-32	1.88116	down	acid phosphatase soluble	3.78e-40
AM-14199	Contig-c11251-1	1.21136e-19	1.64073	down	actin related protein 2 3 subunit 5-like	2.39e-30
AM-861	Contig-c541-1	8.44987e-26	1.85767	down	activated rna polymerase ii transcriptional coactivator p15-like	1.72e-59
AM-12272	Contig-c9550-1	1.84152e-24	2.3585	down	acylphosphatase-2-like	1.16e-34
AM-28184	Contig-c25451-1	2.92687e-15	1.79438	down	adenosine isoform cra_a	0.000101
AM-12690	Contig-c9937-1	1.53003e-18	1.57431	down	adenosine kinase	4.59e-17
AM-13681	Contig-c10749-1	2.34645e-21	1.57315	down	adenosine kinase	1.71e-19
AM-23442	Contig-c20557-1	1.27791e-18	1.55844	down	adenosylmethionine decarboxylase 1	1.36e-37
AM-9023	Contig-c6440-1	5.61169e-21	3.02334	down	adfp protein	6.05e-15
AM-17961	Contig-c14992-1	0	3.93601	down	adp-ribosylation factor-like 1	1.57e-40
AM-20732	Contig-c17798-1	2.35964e-13	1.58744	down	adp-ribosylation factor-like isoform cra_c	7.53e-13
AM-22038	Contig-c19119-1	4.3023e-33	1.97951	down	adp-ribosylation-like factor 6 interacting protein isoform cra_c	2.56e-15
AM-13772	Contig-c10839-1	6.56319e-20	5.50054	down	aldo-keto reductase family 1 member c1 homolog	3.48e-23
AM-1603	Contig-c1147-5	1.00093e-20	1.99151	down	alpha 1b	0
AM-32519	SRR027946.158035	1.79754e-24	2.48846	down	alpha tubulin	1.97e-20
AM-13466	Contig-c10543-1	3.18112e-25	1.71843	down	alpha-aminoadipic semialdehyde dehydrogenase	7.15e-46
AM-8250	Contig-c5727-1	1.97116e-32	2.10308	down	alpha-ketoglutarate-dependent dioxygenase alkb homolog 3	2.15e-42
AM-17733	Contig-c14761-1	1.62843e-12	1.50707	down	alpha-l- tissue	8.13e-31
AM-17177	Contig-c14198-1	2.25899e-15	1.65132	down	alpha-l- tissue	1.62e-31
AM-556	Contig-c322-1	2.98432e-33	1.96415	down	an1-type zinc finger protein 5	4.16e-99
AM-26278	Contig-c23456-1	1.05807e-28	1.76682	down	an1-type zinc finger protein 6 isoform a	1.81e-20
AM-9099	Contig-c6512-1	2.16976e-40	1.97192	down	anaphase-promoting complex subunit 4	1.2e-24
AM-16112	Contig-c13139-1	1.4838e-27	1.61895	down	angiogenic factor with g patch and fha domains 1	4.28e-25
AM-17592	Contig-c14616-1	5.24521e-39	1.82329	down	angiogenic factor with g patch and fha domains 1	2.66e-31
AM-12698	Contig-c9945-1	2.41663e-26	1.60213	down	angiogenic factor with g patch and fha domains 1	1.83e-47
AM-24246	Contig-c21371-1	5.46621e-20	2.06262	down	ankyrin repeat domain-containing protein 11	8.57e-48
AM-7225	Contig-c4846-1	9.15928e-18	1.87483	down	ankyrin repeat domain-containing protein 11	1.49e-14
AM-9503	Contig-c6861-1	5.69772e-18	1.98058	down	ankyrin repeat domain-containing protein 11	6.48e-79
AM-20584	Contig-c17649-1	3.16409e-21	1.56039	down	ankyrin repeat domain-containing protein 12 isoform 2	2.07e-23
AM-27457	Contig-c24689-1	1.98266e-23	1.92319	down	ankyrin repeat domain-containing protein 32	1.41e-23
AM-13179	Contig-c10281-16	1.138e-38	3.59766	down	antithrombin-iii precursor	4.65e-82
AM-11839	Contig-c9130-1	6.39866e-33	1.82274	down	apolipoprotein o-like	4.11e-27
AM-8787	Contig-c6222-1	7.02e-43	2.10646	down	apoptosis related protein 3 isoform b	2.53e-18
AM-679	Contig-c442-1	4.17699e-20	1.76024	down	apoptosis-stimulating of p53 protein 2 isoform 2	1.24e-110
AM-26676	Contig-c23867-1	2.97617e-15	1.57227	down	arf-gap with rho-gap ank repeat and ph domain-containing protein 2	3.76e-23
AM-11553	Contig-c8846-1	6.60693e-22	1.60233	down	arginyl-trna synthetase	2.63e-43
AM-8903	Contig-c6323-1	2.30761e-26	1.64164	down	arginyl-trna synthetase	2.12e-38
AM-15903	Contig-c12928-1	6.15836e-22	1.78039	down	arginyl-trna synthetase	1.9e-27
AM-21707	Contig-c18786-1	2.54999e-12	1.83607	down	arsenite methyltransferase	1.74e-09
AM-27251	Contig-c24468-1	6.54982e-19	1.55672	down	asparagine synthetase domain-containing protein 1	5.97e-48
AM-24126	Contig-c21248-1	1.06123e-27	1.71655	down	ataxin 2	2.97e-17
AM-22665	Contig-c19758-1	3.10131e-22	1.70569	down	ataxin- partial	4.82e-18
AM-13308	Contig-c10395-1	5.17722e-24	1.77032	down	atp h+ mitochondrial f1 alpha subunit cardiac muscle	7.49e-68
AM-13405	Contig-c10485-1	1.93417e-22	1.89506	down	atp h+ mitochondrial f1 gamma polypeptide 1	7.06e-24
AM-29207	SRR027946.188443	1.77004e-28	1.55865	down	atp synthase subunit mitochondrial	2.26e-20
AM-23841	Contig-c20966-1	7.06459e-22	1.78232	down	atp synthase subunit mitochondrial	0.000564
AM-12126	Contig-c9414-1	3.49711e-28	1.84811	down	atp synthase subunit mitochondrial-like	1.98e-26
AM-9662	Contig-c7013-1	5.34886e-27	1.6733	down	atp synthase subunit mitochondrial-like	3.86e-60
AM-5672	Contig-c3500-1	7.38295e-20	1.5491	down	atpase family aaa domain-containing protein 1	1.73e-28
AM-13192	Contig-c10291-1	0	2.23163	down	atp-dependent rna helicase ddx19a-like	4.11e-37
AM-1180	Contig-c838-1	1.62593e-18	1.67291	down	atp-dependent rna helicase ddx39a	6.86e-164
AM-5021	Contig-c2914-1	2.80275e-20	1.50767	down	atp-dependent rna helicase ddx47	2.17e-36
AM-34624	SRR027949.227744	9.16775e-16	1.70217	down	atp-dependent rna helicase dhx30 isoform 1	6.36e-16
AM-18455	Contig-c15496-1	6.16864e-22	1.90924	down	atp-dependent rna helicase dqx1	7.82e-10
AM-21493	Contig-c18568-1	3.49433e-20	2.00923	down	at-rich interactive domain-containing protein 4a	2.74e-21
AM-11367	Contig-c8660-1	9.83775e-27	2.14249	down	autophagy-related protein 3	7.63e-19
AM-22531	Contig-c19620-1	7.96825e-34	3.44611	down	baculoviral iap repeat-containing protein 1	2.59e-06
AM-7736	Contig-c5275-2	2.78837e-11	1.59945	down	baculoviral iap repeat-containing protein 3	5.23e-21
AM-20796	Contig-c17861-1	4.47023e-15	2.80059	down	baculoviral iap repeat-containing protein 5	1.24e-25
AM-9620	Contig-c6972-1	4.471e-41	2.00693	down	beclin-1	7.1e-29
AM-10501	Contig-c7822-1	5.46601e-09	1.72886	down	beta 6	2.24e-25
AM-33630	SRR027948.63566	4.57991e-19	1.55615	down	beta like 1	4.91e-24
AM-7859	Contig-c5379-1	9.61e-43	2.0098	down	beta-2-syntrophin	9.77e-40
AM-17061	Contig-c14083-1	2.65015e-18	1.61203	down	beta-catenin-like protein 1	5.19e-10
AM-16221	Contig-c13248-1	5.03045e-16	1.79409	down	beta-defensin 103a	2.07e-24
AM-12525	Contig-c9788-3	7.16446e-11	1.58991	down	beta-enolase	0
AM-14184	Contig-c11237-1	1.37876e-23	2.00963	down	brain expressed x-linked 2	5.07e-19
AM-143	Contig-c63-1	2.32644e-33	2.20202	down	brain protein 44-like	1.96e-69
AM-7556	Contig-c5127-1	6.68031e-15	1.50991	down	brca2 and cdkn1a-interacting	0.000671
AM-26111	Contig-c23282-1	2.56228e-17	1.61997	down	breast cancer type 2 susceptibility protein	4.9e-31
AM-7122	Contig-c4773-1	7.18232e-26	1.65312	down	breast carcinoma amplified sequence 2	1.24e-58
AM-9595	Contig-c6948-1	2.81713e-25	1.7326	down	breast carcinoma amplified sequence 2	2.08e-37
AM-26023	Contig-c23192-1	4.57513e-36	2.11559	down	bromodomain adjacent to zinc finger domain 1b	1.13e-13
AM-2228	Contig-c1493-1	1.70527e-17	1.53274	down	bromodomain-containing protein 9	5.22e-08
AM-26662	Contig-c23851-1	5.51369e-15	1.63221	down	bystin-like	7.15e-34
AM-17343	Contig-c14364-1	1.48257e-33	1.58196	down	c16orf52 homolog b	1.97e-18
AM-7715	Contig-c5261-1	7.4515e-41	2.02205	down	c2orf28 protein	9.63e-71
AM-1891	Contig-c1300-1	6.2258e-17	1.76482	down	calmodulin 3b (phosphorylase delta)	2.49e-110
AM-15042	Contig-c12064-1	7.59721e-30	3.28241	down	calmodulin-like protein 4-like	6.41e-29
AM-16268	Contig-c13295-1	1.5839e-28	1.56848	down	calpastatin	5.58e-48
AM-22587	Contig-c19676-1	6.44349e-39	2.86568	down	camp-responsive element modulator-like isoform 2	4.54e-08
AM-11697	Contig-c8989-1	2.71917e-18	1.52126	down	capping protein (actin filament) muscle z- alpha 2	1.04e-121
AM-11602	Contig-c8895-1	8.12687e-24	1.61964	down	casein kinase ii subunit alpha	8.32e-40
AM-17562	Contig-c14585-1	4.02326e-34	1.81208	down	ccaat enhancer binding protein gamma	6.64e-15
AM-18490	Contig-c15531-1	6.13791e-31	1.58951	down	ccr4-not transcription complex subunit 10	5.8e-15
AM-723	Contig-c485-1	1.08595e-31	1.6069	down	cd164 sialomucin	1.5e-19
AM-26769	Contig-c23964-1	4.80886e-20	1.90766	down	cd99 molecule	3.02e-18
AM-16930	Contig-c13952-1	3.45976e-21	1.94073	down	cell division cycle 34	5.49e-08
AM-9619	Contig-c6971-1	5.19189e-30	1.5435	down	cell division cycle protein 123 homolog	1.04e-30
AM-12016	Contig-c9302-1	1.39978e-31	1.79214	down	cell division cycle protein 27 homolog isoform 1	5.85e-53
AM-12006	Contig-c9292-1	1.69889e-28	1.84646	down	cellular nucleic acid binding protein	9.86e-120
AM-22579	Contig-c19667-1	6.8732e-29	1.66132	down	centromere protein c 1	1.59e-20
AM-20848	Contig-c17915-1	2.91371e-29	1.9636	down	centromere protein q	8.04e-07
AM-27081	Contig-c24293-1	1.2824e-18	1.51946	down	centrosomal protein of 110 kda-like	7.84e-11
AM-25597	Contig-c22760-1	1.46402e-27	2.03308	down	centrosomal protein of 135 kda	1.19e-28
AM-19337	Contig-c16404-1	1.92105e-31	2.46775	down	centrosomal protein of 135 kda	4.81e-30
AM-25423	Contig-c22581-1	8.51615e-24	1.95879	down	centrosomal protein of 135 kda	1.23e-15
AM-33137	SRR027947.68595	1.65752e-17	2.20875	down	cholinephosphotransferase 1	1.11e-26
AM-15443	Contig-c12456-1	3.79517e-14	1.63106	down	cholinephosphotransferase 1	5.46e-37
AM-14259	Contig-c11312-1	9.61977e-18	1.96098	down	cholinephosphotransferase 1-like	6.4e-32
AM-29320	SRR027945.66465	1.31038e-26	1.71745	down	chromodomain helicase dna binding protein 2	5.12e-14
AM-20774	Contig-c17839-1	7.6509e-35	1.94309	down	chromodomain-helicase-dna-binding protein 2	3.19e-28
AM-16018	Contig-c13043-1	4.375e-42	1.88793	down	chromodomain-helicase-dna-binding protein 2	2.84e-72
AM-29322	SRR027949.234404	7.31936e-15	1.55852	down	chromodomain-helicase-dna-binding protein 2	8.53e-12
AM-24876	Contig-c22021-1	0	2.40325	down	chromosome 19 open reading frame 52	1e-42
AM-12516	Contig-c9784-1	6.21689e-19	2.07766	down	chromosome 6 open reading frame 136	7.16e-35
AM-25984	Contig-c23153-1	1.21878e-27	3.54003	down	chromosome 6 open reading frame 52	2.73e-25
AM-11112	Contig-c8418-1	7.36397e-31	1.71172	down	chromosome 9 open reading frame 78	8.53e-35
AM-21714	Contig-c18791-1	1.00236e-10	1.64734	down	class e basic helix-loop-helix protein 40	1.39e-87
AM-34142	SRR027949.173267	5.3824e-12	1.64019	down	class e basic helix-loop-helix protein 40	1.57e-19
AM-11889	Contig-c9178-1	9.46056e-37	1.67283	down	cleavage and polyadenylation specificity factor subunit 3-like	2.76e-39
AM-25804	Contig-c22969-1	1.84011e-18	2.63947	down	cleavage and polyadenylation specificity factor subunit 6	1.64e-24
AM-27863	Contig-c25114-1	5.89366e-17	1.57686	down	coenzyme q-binding protein coq10 homolog mitochondrial	8.17e-09
AM-23590	Contig-c20708-1	7.54867e-14	1.58944	down	coenzyme q-binding protein coq10 homolog mitochondrial-like	7.29e-19
AM-25901	Contig-c23068-1	1.90961e-35	1.99412	down	coiled-coil domain containing 104	4.84e-29
AM-8588	Contig-c6031-1	2.93877e-24	1.68303	down	coiled-coil domain containing 28a	2.51e-25
AM-22420	Contig-c19509-1	9.93807e-17	1.75402	down	coiled-coil domain-containing protein 135	4.74e-10
AM-23561	Contig-c20677-1	3.04102e-38	3.03328	down	coiled-coil domain-containing protein 136	3.3e-11
AM-23553	Contig-c20669-1	4.82243e-37	2.5738	down	coiled-coil domain-containing protein 6-like	2.91e-32
AM-18114	Contig-c15152-1	7.15315e-27	1.69962	down	comm domain-containing protein 2	1.81e-37
AM-13600	Contig-c10668-1	6.19334e-25	1.68137	down	comm domain-containing protein 9	1.28e-47
AM-12781	Contig-c9981-1	6.09404e-38	3.45176	down	complement c4-a	6.01e-69
AM-12777	Contig-c9977-1	1.09682e-31	3.62099	down	complement c4-a	2.61e-48
AM-23466	Contig-c20581-1	1.03192e-21	1.5779	down	complement component q subcomponent binding protein	3.44e-27
AM-10028	Contig-c7361-1	6.33477e-27	1.59356	down	cop9 signalosome complex subunit 8	1.21e-77
AM-9238	Contig-c6614-1	5.52415e-14	1.51426	down	copper chaperone for superoxide dismutase	1.06e-63
AM-17512	Contig-c14534-1	1.61362e-29	1.73555	down	corepressor interacting with 1	0.000237
AM-3887	Contig-c2456-1	0	8.5722	down	cortistatin preproprotein	4.07e-14
AM-11508	Contig-c8801-1	1.6123e-31	2.17222	down	ctd small phosphatase-like	4.69e-32
AM-12393	Contig-c9665-1	1.09727e-29	1.85274	down	cullin 3	1.19e-13
AM-27370	Contig-c24597-1	1.29815e-32	1.89006	down	cullin 3	1.4e-33
AM-26026	Contig-c23195-1	0.000447729	1.53631	down	cyclin b2	2.18e-12
AM-14838	Contig-c11870-1	1.22079e-24	2.62494	down	cystathionine gamma-lyase	9.11e-139
AM-2103	Contig-c1431-1	9.43459e-20	1.76059	down	cystatin b	1.17e-37
AM-1577	Contig-c1132-1	2.97905e-32	1.72072	down	cysteine and histidine-rich domain-containing protein 1	7.59e-40
AM-1827	Contig-c1252-2	2.03172e-27	2.48125	down	cytochrome b-c1 complex subunit 8	1.01e-53
AM-16823	Contig-c13846-1	4.63211e-23	1.62792	down	cytochrome c oxidase assembly protein cox15 homolog	1.14e-10
AM-29672	SRR027945.101123	1.60006e-32	2.07548	down	cytochrome c oxidase subunit mitochondrial	3.22e-07
AM-13682	Contig-c10750-1	8.59653e-15	1.67603	down	cytochrome p450	8.84e-80
AM-14804	Contig-c11837-1	3.18421e-13	1.97104	down	cytochrome p450 3a29v4	6.52e-05
AM-15418	Contig-c12430-1	3.09061e-15	2.14803	down	cytochrome p450 3a89	1.75e-24
AM-11100	Contig-c8407-1	2.47707e-30	1.73854	down	cytoplasmic aconitate hydratase	3.6e-30
AM-7510	Contig-c5083-1	4.95265e-33	1.81903	down	cytoplasmic aconitate hydratase	9.1e-38
AM-27096	Contig-c24310-1	8.80362e-22	2.01606	down	cytoskeletal protein	7.2e-18
AM-15978	Contig-c13003-1	1.62851e-11	1.71429	down	cytoskeleton-associated protein 2	6.72e-20
AM-27708	Contig-c24949-1	2.34067e-14	1.9698	down	cytoskeleton-associated protein 2-like	8.2e-05
AM-8623	Contig-c6066-1	7.29591e-38	1.84474	down	dcc-interacting protein 13-alpha	1.23e-48
AM-14705	Contig-c11740-1	0	2.45209	down	dcn1-like protein 5-like	3.1e-40
AM-12971	Contig-c10123-1	8.61516e-31	2.28428	down	d-dopachrome tautomerase	3.69e-18
AM-33205	SRR027949.106668	2.93354e-15	1.54161	down	dead (asp-glu-ala-asp) box polypeptide 27	1.32e-10
AM-3588	Contig-c2250-1	2.73884e-22	1.82121	down	dedicator of cytokinesis protein 5	7.09e-09
AM-7989	Contig-c5491-1	1.65473e-25	1.61875	down	density-regulated protein	2.71e-16
AM-7804	Contig-c5332-1	3.52721e-23	1.61541	down	density-regulated protein	3.02e-16
AM-10492	Contig-c7813-1	9.15791e-27	1.71413	down	deoxynucleotidyltransferase terminal-interacting protein 2	2.12e-44
AM-5878	Contig-c3689-1	9.4805e-39	1.77719	down	dermal papilla-derived protein 6-like	7.42e-22
AM-6544	Contig-c4304-1	8.35e-43	5.14777	down	desmoglein 2	1.6e-22
AM-28351	Contig-c25621-1	0	2.6661	down	diablo homolog	6.09e-31
AM-26596	Contig-c23781-1	8.84952e-40	2.35421	down	dihydrofolate reductase	1.63e-124
AM-24351	Contig-c21478-1	1.27845e-37	2.31873	down	dis3 mitotic control homolog ( cerevisiae)-like	4.38e-28
AM-10926	Contig-c8232-1	9.0764e-26	2.1583	down	dmx-like 2	1.58e-39
AM-27951	Contig-c25208-1	5.9896e-14	1.57643	down	dna (cytosine-5)-methyltransferase 1	1.6e-26
AM-24888	Contig-c22033-1	1.13374e-29	1.81107	down	dna polymerase epsilon subunit 3	1.35e-23
AM-9287	Contig-c6659-1	5.15864e-13	1.52852	down	dna replication complex gins protein psf1	7.61e-36
AM-27097	Contig-c24311-1	5.07439e-14	1.63627	down	dna-binding protein smubp-2	5.36e-16
AM-28308	Contig-c25579-1	5.58527e-29	1.95218	down	dna-directed rna polymerase iii subunit rpc1	1.09e-08
AM-8016	Contig-c5514-1	3.69634e-17	1.56302	down	dnaj homolog subfamily b member 6-like	2.17e-25
AM-32463	SRR027946.141977	5.57494e-28	1.83713	down	dnaj homolog subfamily c member 15	1.19e-43
AM-10782	Contig-c8085-1	1.03239e-26	1.81719	down	dnaj homolog subfamily c member 21	1.08e-30
AM-11651	Contig-c8944-1	9.38758e-32	1.90327	down	dnaj homolog subfamily c member 21	9.09e-24
AM-15498	Contig-c12513-1	1.2714e-17	1.60092	down	dolichol kinase	4e-46
AM-7942	Contig-c5452-1	7.30109e-23	1.60369	down	dolichyl-phosphate mannosyltransferase polypeptide 3	8.97e-33
AM-11918	Contig-c9208-1	1.01144e-18	1.5404	down	dolichyl-phosphate mannosyltransferase polypeptide catalytic subunit	8.13e-46
AM-9197	Contig-c6572-1	5.17855e-16	1.69475	down	dr1-associated corepressor	2.56e-09
AM-9026	Contig-c6445-1	9.66088e-32	2.50966	down	dual specificity protein kinase clk4	2.05e-21
AM-22004	Contig-c19083-1	6.16705e-20	1.66533	down	dual specificity protein phosphatase 12	8e-33
AM-1110	Contig-c769-1	3.90131e-20	1.59566	down	dynein light chain roadblock-type 1-like	6.09e-66
AM-10518	Contig-c7839-1	3.23681e-30	1.61188	down	e3 sumo-protein ligase 2	1.26e-45
AM-12407	Contig-c9678-1	2.04486e-23	1.67897	down	e3 sumo-protein ligase 2	6.98e-50
AM-12820	Contig-c10008-1	1.62609e-33	1.72506	down	e3 ubiquitin-protein ligase topors isoform 2	1.15e-46
AM-13563	Contig-c10632-1	2.0308e-24	1.73146	down	ef-hand calcium-binding domain-containing protein 11	4.73e-24
AM-13800	Contig-c10865-1	5.596e-24	1.55588	down	ef-hand calcium-binding domain-containing protein 11	8.56e-34
AM-17779	Contig-c14807-1	1.12237e-16	1.56907	down	endonuclease reverse transcriptase	2.43e-06
AM-24872	Contig-c22017-1	1.61599e-14	1.5533	down	endonuclease reverse transcriptase	1.63e-23
AM-13320	Contig-c10408-1	3.09435e-31	2.35199	down	endonuclease reverse transcriptase	9.52e-08
AM-946	Contig-c619-1	2.33981e-19	1.51625	down	endonuclease reverse transcriptase	5.85e-10
AM-16875	Contig-c13899-1	2.18066e-40	2.28125	down	endonuclease reverse transcriptase	2.7e-08
AM-9487	Contig-c6846-1	1.65908e-12	1.61729	down	endoplasmic reticulum aminopeptidase 1	3.2e-50
AM-11048	Contig-c8356-1	2.06418e-17	1.733	down	endoplasmic reticulum aminopeptidase 1	7.61e-41
AM-12633	Contig-c9892-1	4.60027e-31	1.53022	down	endoplasmic reticulum lectin 1-like isoform 2	1.21e-66
AM-3489	Contig-c2194-3	1.57995e-26	2.30734	down	endoplasmin precursor	9.61e-91
AM-5772	Contig-c3593-1	3.90702e-25	1.63671	down	endoribonuclease dicer isoform 1	5.39e-27
AM-2288	Contig-c1542-1	1.59691e-24	1.58918	down	enhancer of polycomb homolog 1	1.72e-20
AM-2993	Contig-c1842-1	9.55914e-23	1.63891	down	enhancer of rudimentary homolog	1.03e-31
AM-21445	Contig-c18517-1	2.45163e-06	1.57783	down	enolase alpha non-neuron	7e-36
AM-14225	Contig-c11277-1	2.03306e-40	1.91903	down	epidermal retinol dehydrogenase 2	1.34e-05
AM-33130	SRR027947.77216	1.188e-42	2.08399	down	epidermal retinol dehydrogenase 2	1.19e-10
AM-6446	Contig-c4210-1	2.85822e-12	1.99858	down	epithelial cell adhesion molecule precursor	2.6e-15
AM-13929	Contig-c10990-1	5.61543e-18	1.75868	down	ero1-like protein alpha	4.78e-32
AM-28000	Contig-c25260-1	7.77e-41	2.27919	down	estrogen receptor binding site 9	7.14e-26
AM-2375	Contig-c1594-1	1.08211e-20	1.5119	down	ethanolamine kinase 1	2.59e-26
AM-16017	Contig-c13042-1	3.38875e-32	1.62161	down	ets-related transcription factor elf-2 isoform 1	1.23e-34
AM-9333	Contig-c6702-1	5.62063e-38	1.84401	down	ets-related transcription factor elf-2 isoform 2	2.17e-36
AM-11327	Contig-c8623-1	1.6198e-10	1.53055	down	eukaryotic translation initiation factor 3 subunit c	1.27e-64
AM-20724	Contig-c17790-1	9.9943e-18	1.55578	down	eukaryotic translation initiation factor 4e type 2	1.61e-66
AM-24196	Contig-c21319-1	3.63681e-17	1.52732	down	eukaryotic translation initiation factor 5	9.58e-15
AM-16136	Contig-c13163-1	4.91695e-24	1.99691	down	eukaryotic translation initiation factor 5	4.03e-45
AM-7539	Contig-c5110-1	1.54057e-15	1.67665	down	eukaryotic translation initiation factor 5b	7.41e-87
AM-8456	Contig-c5911-1	9.26552e-34	2.01301	down	eukaryotic translation initiation factor 6	8.54e-38
AM-17888	Contig-c14920-1	1.80216e-21	1.59617	down	excision repair cross-complementing rodent repair complementation group 5 (xeroderma complementation group g (cockayne syndrome))	2.32e-27
AM-10170	Contig-c7496-1	4.01209e-15	1.52987	down	excision repair cross-complementing rodent repair deficiency complementation group 1	1.14e-56
AM-13109	Contig-c10251-1	8.90954e-26	1.52916	down	exocyst complex component 1 isoform 2	4.78e-33
AM-21641	Contig-c18720-1	1.66112e-26	1.51562	down	exosome component 10	1.4e-13
AM-8948	Contig-c6366-1	1.99686e-40	2.12555	down	exosome component 2	2.82e-25
AM-16183	Contig-c13210-1	1.53534e-35	2.11097	down	exosome component 3	2.4e-47
AM-10787	Contig-c8090-1	9.75829e-26	1.77045	down	exosome component 8	1.72e-40
AM-13502	Contig-c10574-1	1.188e-42	1.98173	down	exportin 4	1.67e-10
AM-33009	SRR027947.177535	3.50242e-40	1.97927	down	exportin 4	1.93e-23
AM-14726	Contig-c11760-1	0	1.94649	down	exportin 4	5.92e-48
AM-7318	Contig-c4922-1	1.24819e-17	1.80796	down	extracellular matrix protein 1	5.79e-124
AM-18037	Contig-c15069-1	1.18419e-15	1.58164	down	extracellular peptidase inhibitor-like	1.94e-06
AM-27839	Contig-c25089-1	8.07354e-18	1.51634	down	fas apoptotic inhibitory molecule 1-like	9.98e-57
AM-22970	Contig-c20069-1	5.91324e-23	2.03612	down	f-box protein 28	3.9e-24
AM-25317	Contig-c22469-1	0.000932002	1.6597	down	ferritin l subunit	1.48e-31
AM-13262	Contig-c10351-1	1.67463e-20	1.88128	down	fibrinogen-like 1	1.39e-08
AM-15663	Contig-c12683-1	3.38487e-19	1.82817	down	fibrinogen-like 1	4.81e-32
AM-7666	Contig-c5218-1	4.7715e-33	1.74958	down	fip1 like 1 ( cerevisiae) isoform cra_a	9.93e-33
AM-21253	Contig-c18321-1	1.3777e-21	1.75031	down	forkhead box protein n2	1.11e-27
AM-34068	SRR027949.237891	1.2998e-19	1.69113	down	forkhead box protein n2	1.11e-10
AM-15827	Contig-c12848-1	3.37026e-10	2.06247	down	fructose- -bisphosphatase 1	6.05e-52
AM-9394	Contig-c6757-1	8.46445e-28	1.80951	down	g chain low resolution structures of bovine mitochondrial f1-atpase during controlled dehydration: hydration state	1.27e-33
AM-14117	Contig-c11173-1	1.27608e-32	1.74104	down	g patch domain-containing protein 8	2.36e-34
AM-33117	SRR027947.145814	2.79173e-28	1.63941	down	g patch domain-containing protein 8	3.95e-23
AM-5209	Contig-c3072-1	4.40648e-19	1.58582	down	g t mismatch-specific thymine dna glycosylase-like	3.55e-09
AM-1606	Contig-c1149-1	1.6345e-27	1.57142	down	ga-binding protein alpha chain	5.56e-06
AM-33561	SRR027948.78417	0.000193166	1.65882	down	galectin-7-like	8.24e-17
AM-20482	Contig-c17551-1	4.87e-07	1.87549	down	galectin-related protein	5.77e-32
AM-27852	Contig-c25103-1	3.56021e-09	2.07654	down	galectin-related protein a-like	1.27e-82
AM-25460	Contig-c22619-1	1.85488e-13	1.69708	down	gamma-glutamyl cyclotransferase	5.97e-52
AM-6050	Contig-c3840-1	5.85841e-24	2.0423	down	gamma-tubulin complex component 5	5.7e-10
AM-1503	Contig-c1075-1	9.47839e-33	1.74978	down	gc-rich sequence dna-binding factor 1	6.57e-43
AM-6567	Contig-c4321-1	3.15185e-28	1.85235	down	gene model	4.76e-51
AM-32350	SRR027946.82373	9.46549e-35	2.01054	down	glia maturation factor beta	4.21e-22
AM-32348	SRR027945.79828	3.07914e-40	2.08992	down	glia maturation factor beta	1.64e-25
AM-18028	Contig-c15059-1	1.11725e-17	1.9455	down	glutaredoxin	6.51e-22
AM-16595	Contig-c13623-1	1.40687e-32	2.09622	down	glutaredoxin 2	4.46e-17
AM-12626	Contig-c9886-2	0	9.28692	down	glutathione s-transferase a1	2.61e-97
AM-18140	Contig-c15177-1	1.53665e-39	2.18433	down	glycogen synthase kinase-3 beta isoform 1	6.32e-48
AM-8512	Contig-c5960-2	5.35009e-14	1.76341	down	glyoxalase i	1.19e-11
AM-15779	Contig-c12801-1	7.46245e-14	1.58983	down	glyoxalase i	6.72e-47
AM-10894	Contig-c8201-1	4.18809e-40	2.44609	down	glyoxylate reductase hydroxypyruvate reductase	1.61e-08
AM-15868	Contig-c12891-1	1.44284e-35	2.29945	down	glyoxylate reductase hydroxypyruvate reductase	3.1e-28
AM-7002	Contig-c4679-1	1.68502e-10	1.94241	down	gmp reductase 1	1.81e-20
AM-26719	Contig-c23912-1	6.62541e-10	1.86019	down	gmp reductase 1	1.14e-36
AM-3703	Contig-c2331-1	0	2.19163	down	gmp synthase	1.83e-80
AM-12488	Contig-c9756-1	0	2.32552	down	gmp synthase	8.32e-40
AM-28274	Contig-c25544-1	1.42796e-19	1.59466	down	golgi snap receptor complex member 1	2.95e-20
AM-34867	SRR027949.239395	1.41316e-23	2.48098	down	gpi inositol-deacylase	1.31e-23
AM-34868	SRR027949.187831	2.02436e-22	2.39703	down	gpi inositol-deacylase	2.85e-39
AM-24604	Contig-c21737-1	1.21495e-31	1.9515	down	g-rich sequence factor 1 isoform 1	3.71e-35
AM-7132	Contig-c4783-1	1.18693e-16	1.64761	down	growth arrest and dna-damage- alpha	1.65e-16
AM-11589	Contig-c8882-1	4.10548e-24	2.11009	down	growth factor receptor-bound protein 10	1.83e-41
AM-204	Contig-c110-1	2.34475e-33	2.06975	down	growth hormone inducible transmembrane protein	1.73e-90
AM-6501	Contig-c4260-1	1.03751e-36	2.37336	down	growth hormone inducible transmembrane protein	1.24e-103
AM-16090	Contig-c13116-1	1.557e-42	2.15266	down	gtp-binding protein rheb-like	4.98e-25
AM-16213	Contig-c13241-1	2.71206e-31	1.5304	down	guanine nucleotide binding 2	6.8e-12
AM-28276	Contig-c25546-1	3.0555e-17	1.66456	down	h aca ribonucleoprotein complex non-core subunit naf1	1.14e-49
AM-8331	Contig-c5806-1	1.10747e-29	2.06054	down	h aca ribonucleoprotein complex subunit 2-like	4.01e-21
AM-17903	Contig-c14935-1	3.11353e-31	1.75266	down	h g-binding protein 1	0.000329
AM-8253	Contig-c5731-1	1.19189e-21	1.7061	down	h+ lysosomal v1 subunit d	2.85e-42
AM-6011	Contig-c3807-2	9.20996e-20	1.53188	down	h2a histone member v	4.51e-54
AM-5484	Contig-c3330-1	1.75649e-32	2.09963	down	haus augmin-like complex subunit 1-like	3.46e-21
AM-10556	Contig-c7877-1	7.37856e-18	1.97351	down	hCG1982988 [Homo sapiens]	0.000379
AM-19522	Contig-c16596-1	1.54647e-21	2.19196	down	hCG2030474 [Homo sapiens]	1.58e-05
AM-16940	Contig-c13962-1	1.66639e-17	1.87934	down	hCG2038477 [Homo sapiens]	1.17e-09
AM-31929	SRR027948.49665	0	26.4773	down	hCG2040404 [Homo sapiens]	6.99e-12
AM-24491	Contig-c21623-1	3.75117e-13	1.87332	down	hCG2042104 [Homo sapiens]	4.4e-08
AM-20494	Contig-c17563-1	2.54466e-32	2.66998	down	hCG2045019 [Homo sapiens]	1.16e-06
AM-15904	Contig-c12929-1	0	2.6663	down	hCG2045489 [Homo sapiens]	2.33e-09
AM-13740	Contig-c10808-1	9.19518e-32	2.03602	down	heat shock 70 kda protein 4	1.92e-13
AM-28251	Contig-c25520-1	2.7493e-16	1.84248	down	heat shock cognate 71 kda protein isoform 1	2.63e-12
AM-19964	Contig-c17028-1	8.85165e-38	6.33833	down	hemoglobin subunit epsilon-like	3.47e-33
AM-10833	Contig-c8138-1	3.43902e-22	1.67603	down	heterogeneous nuclear ribonucleoproteins a2 b1-like	2.66e-29
AM-295	Contig-c191-1	1.19718e-10	1.62931	down	hig1 domain member 1d-like	8.51e-56
AM-9212	Contig-c6587-1	1.17682e-22	2.77804	down	high affinity immunoglobulin epsilon receptor subunit gamma-like	6.43e-50
AM-6656	Contig-c4409-1	0.000149976	1.96205	down	histamine n-methyltransferase	5.44e-18
AM-16977	Contig-c13998-1	1.46385e-32	1.83009	down	histone acetyltransferase type b catalytic subunit	2.22e-65
AM-7421	Contig-c5010-1	3.6987e-29	1.89738	down	histone acetyltransferase type b catalytic subunit	1.45e-134
AM-13638	Contig-c10706-1	2.28263e-40	2.22734	down	histone deacetylase complex subunit sap30l-like isoform 2	1.48e-15
AM-2134	Contig-c1451-1	2.59843e-30	2.04242	down	histone h2a deubiquitinase mysm1	1.47e-32
AM-10177	Contig-c7503-1	0	8.08027	down	histone-lysine n-methyltransferase setd7	3.07e-32
AM-11004	Contig-c8310-1	3.44227e-29	2.31405	down	homocysteine- endoplasmic reticulum stress- ubiquitin-like domain member isoform cra_b	2.84e-13
AM-11356	Contig-c8649-1	1.19632e-34	2.27474	down	hsf2 protein	4.31e-29
AM-6054	Contig-c3844-1	4.16561e-22	1.6507	down	hspa8 protein	1.2e-86
AM-9498	Contig-c6856-1	3.00433e-10	1.97962	down	hypothetical protein BOS_13074 [Bos taurus]	7.5e-12
AM-20210	Contig-c17278-1	3.49427e-12	2.45056	down	IL-18 [Nyctereutes procyonoides]	9.93e-10
AM-26525	Contig-c23706-1	0	3.12324	down	immediate early response 3-interacting protein 1-like	1.5e-22
AM-15921	Contig-c12946-1	3.07892e-22	1.58426	down	immortalization up-regulated protein	1.57e-09
AM-25169	Contig-c22318-1	4.11407e-11	1.59905	down	importin 7	5.44e-24
AM-12079	Contig-c9366-1	3.48753e-31	1.7943	down	importin subunit alpha-3	1.6e-34
AM-9533	Contig-c6890-1	5.83178e-35	1.89666	down	ino80 complex subunit c	1.54e-24
AM-19273	Contig-c16336-1	6.10501e-12	1.69615	down	insulin-like growth factor 1 receptor	1.91e-24
AM-8075	Contig-c5564-1	4.2238e-33	2.15082	down	integrin alpha-e	1.83e-29
AM-10340	Contig-c7667-1	4.8211e-29	2.03435	down	integrin alpha-e	3.03e-10
AM-15246	Contig-c12265-1	1.4475e-25	2.6468	down	intercellular adhesion molecule 3	5.31e-10
AM-12040	Contig-c9325-1	9.29935e-15	2.62911	down	interleukin 18	2.14e-84
AM-15548	Contig-c12563-1	1.54025e-36	2.83727	down	interleukin 20 alpha	1.34e-23
AM-16130	Contig-c13157-1	1.40643e-12	1.60088	down	interleukin enhancer binding factor isoform cra_a	4.49e-19
AM-577	Contig-c344-1	2.92766e-23	4.14185	down	interleukin-1 alpha precursor	0
AM-11649	Contig-c8942-1	1.19008e-31	1.86953	down	intraflagellar transport protein 57 homolog	5.48e-32
AM-3820	Contig-c2411-1	5.79359e-23	1.59478	down	intraflagellar transport protein 74 homolog	6.93e-26
AM-17463	Contig-c14483-1	1.49641e-08	2.1271	down	involucrin	1.14e-10
AM-11114	Contig-c8420-1	1.97357e-19	1.58557	down	isoform cra_a	2.61e-06
AM-13854	Contig-c10916-1	7.63962e-21	1.60028	down	isoform cra_a	5.82e-22
AM-4059	Contig-c2582-3	7.00051e-17	1.51554	down	isoform cra_a	3.3e-43
AM-7815	Contig-c5342-1	1.64962e-23	1.89369	down	isoform cra_a	1.06e-44
AM-248	Contig-c147-1	6.38159e-23	1.64485	down	isoform cra_a	1.6e-79
AM-12030	Contig-c9315-1	2.21623e-31	1.64081	down	jumping translocation breakpoint	5.1e-20
AM-21628	Contig-c18707-1	3.11074e-30	2.79299	down	kdel motif-containing protein 2	1.19e-14
AM-28055	Contig-c25315-1	3.0815e-29	1.84362	down	kelch domain-containing protein 2	5.4e-30
AM-319	Contig-c213-1	3.12341e-20	1.78955	down	kelch domain-containing protein 2	2.04e-68
AM-25909	Contig-c23076-1	4.67033e-26	1.72496	down	kelch-like ech-associated protein 1	7.28e-91
AM-1134	Contig-c791-1	2.29164e-14	1.58152	down	kiaa0101	1.59e-68
AM-16253	Contig-c13280-1	9.30058e-23	1.66091	down	kiaa0528 protein	2.88e-33
AM-16837	Contig-c13859-1	1.70988e-32	3.17085	down	kinesin family member 13b	2.78e-31
AM-21149	Contig-c18219-1	7.18833e-31	1.86758	down	kinetochore-associated protein nsl1 homolog	1.19e-42
AM-1103	Contig-c762-1	2.37584e-25	1.95256	down	krr1 small subunit processome component homolog	1.67e-137
AM-29012	gi-259800813	1.00675e-25	1.72632	down	krr1 small subunit processome component homolog	1.5e-168
AM-23787	Contig-c20910-1	5.55685e-21	1.94314	down	laminin subunit gamma-1 precursor	1.37e-24
AM-11937	Contig-c9227-1	1.85879e-34	2.28575	down	la-related protein 4 isoform 1	1.58e-113
AM-11141	Contig-c8445-1	8.88616e-33	2.0406	down	large subunit gtpase 1 homolog	2.74e-55
AM-33106	SRR027947.151088	1.48644e-15	1.57319	down	l-asparaginase	6.5e-11
AM-22952	Contig-c20051-1	0	2.77262	down	leptin receptor overlapping transcript-like 1	8.27e-38
AM-27179	Contig-c24395-1	0	5.53095	down	letm1 and ef-hand domain-containing protein mitochondrial	1.72e-22
AM-3333	Contig-c2073-1	5.66178e-21	1.67373	down	leucine zipper protein 1	4.34e-18
AM-5302	Contig-c3161-1	1.16741e-30	1.62398	down	leucine zipper protein 6-like	1.93e-15
AM-21446	Contig-c18518-1	3.0504e-30	1.88328	down	leucine-rich repeat-containing protein 57-like	1.59e-31
AM-21082	Contig-c18150-1	2.59135e-24	1.64279	down	leukemia virus cell receptor	1.55e-05
AM-9248	Contig-c6622-1	5.15318e-39	1.84857	down	leydig cell tumor 10 kda protein homolog	4.12e-13
AM-19296	Contig-c16360-1	3.69439e-13	1.61706	down	lin1_nycco ame: full=line-1 reverse transcriptase homolog	0.000255
AM-25026	Contig-c22173-1	1.79351e-19	1.98079	down	line-1 type transposase domain-containing protein 1-like	6.03e-19
AM-11352	Contig-c8645-1	2.00406e-27	2.32265	down	line-1 type transposase domain-containing protein 1-like	6.79e-12
AM-8050	Contig-c5542-1	2.55695e-36	2.24334	down	lish domain-containing protein fopnl	2.05e-39
AM-13947	Contig-c11008-1	9.30548e-16	2.35132	down	liver carboxylesterase-like	1.52e-22
AM-9513	Contig-c6870-1	8.19229e-32	1.70515	down	low molecular weight phosphotyrosine protein phosphatase-like	8.1e-35
AM-9153	Contig-c6560-1	3.74798e-22	1.60807	down	low molecular weight phosphotyrosine protein phosphatase-like	1.51e-37
AM-11766	Contig-c9058-1	1.5051e-25	1.6175	down	low quality protein: 26s proteasome non-atpase regulatory subunit 14 isoform 4	1.92e-15
AM-9152	Contig-c6559-1	7.81186e-32	2.05217	down	low quality protein: dna polymerase nu-like	2.21e-10
AM-21843	Contig-c18919-1	2.53934e-06	1.69192	down	low quality protein: g2 mitotic-specific cyclin-b3- partial	8e-05
AM-16162	Contig-c13189-1	3.38195e-21	1.65294	down	low quality protein: glutaminase kidney mitochondrial-like	1.07e-20
AM-20376	Contig-c17446-1	8.57729e-17	1.50792	down	low quality protein: midasin-like	4.55e-23
AM-20659	Contig-c17721-1	1.58064e-13	1.55485	down	low quality protein: midasin-like	9.98e-13
AM-19615	Contig-c16685-1	4.12071e-24	1.84645	down	low quality protein: zinc finger protein 33a-like	4.62e-05
AM-14745	Contig-c11779-1	2.2952e-28	2.38761	down	low-density lipoprotein receptor-related protein 6	1.72e-36
AM-3610	Contig-c2269-1	4.6247e-19	1.74832	down	lupus la protein homolog	5.25e-41
AM-12088	Contig-c9374-3	6.36552e-29	1.81658	down	lyr motif-containing protein 7-like	0.000451
AM-10445	Contig-c7766-1	4.49692e-17	1.71768	down	lysophosphatidic acid phosphatase type 6	1.65e-22
AM-14404	Contig-c11451-1	1.18416e-19	1.59299	down	lysosomal-associated transmembrane protein 4a	7.92e-30
AM-11912	Contig-c9202-1	6.17761e-33	2.05561	down	map kinase-activated protein kinase 2	6.33e-36
AM-509	Contig-c281-1	0	2.5931	down	map kinase-activated protein kinase 5	0
AM-9940	Contig-c7274-1	3.93441e-06	1.57256	down	map microtubule affinity-regulating kinase 3-like	5.58e-27
AM-32693	SRR027946.53957	5.36611e-29	1.79504	down	mCG147060 [Mus musculus]	0.000481
AM-27995	Contig-c25254-1	2.93787e-26	1.57091	down	MDHV1887 [Homo sapiens]	1.78e-08
AM-9990	Contig-c7325-1	1.17547e-25	1.76382	down	mediator complex subunit 21	3.66e-37
AM-10649	Contig-c7965-2	1.09474e-30	1.93305	down	mediator complex subunit 21	1.22e-19
AM-34628	SRR027949.182321	3.48353e-11	1.69125	down	mediator complex subunit med25 variant med25_i12	0.000181
AM-18965	Contig-c16017-1	2.63707e-21	1.56101	down	member ras oncogene family	1.33e-109
AM-25625	Contig-c22788-1	1.69078e-24	1.61973	down	mesoderm induction early response 1 homolog (xenopus laevis)	2.55e-36
AM-24302	Contig-c21427-1	1.58527e-20	1.77595	down	met proto-oncogene precursor	4.94e-24
AM-9297	Contig-c6669-1	4.49815e-21	1.52018	down	methylmalonyl- mitochondrial-like	9.52e-19
AM-9974	Contig-c7309-1	9.3363e-27	1.9503	down	mgc64447 protein	1.14e-41
AM-3475	Contig-c2187-1	4.20688e-21	1.71885	down	mical-like 1	2.18e-56
AM-9877	Contig-c7214-1	3.14856e-27	2.3803	down	microtubule-associated protein rp eb family member 2	9.12e-44
AM-7744	Contig-c5283-1	7.94261e-14	1.61776	down	microtubule-associated protein tau	6.17e-27
AM-18031	Contig-c15062-1	1.69022e-16	1.80463	down	microtubule-associated protein tau	1.58e-39
AM-25762	Contig-c22924-1	6.88013e-10	1.52595	down	microtubule-associated serine threonine-protein kinase 2- partial	1.25e-06
AM-21737	Contig-c18814-1	5.67715e-20	1.64653	down	mier1 protein	4.39e-16
AM-20090	Contig-c17156-1	1.01146e-14	1.55665	down	mitochondrial dynamin-like 120 kda protein	3.62e-15
AM-24438	Contig-c21566-1	5.13879e-34	1.80801	down	mitochondrial fission factor	1.49e-40
AM-22500	Contig-c19590-1	1.54352e-34	1.93092	down	mitochondrial fission factor	5.05e-20
AM-9460	Contig-c6820-1	1.54949e-23	1.63117	down	mitochondrial import inner membrane translocase subunit tim17-b-like	3.66e-62
AM-4100	Contig-c2610-1	6.4513e-38	2.16272	down	mitochondrial import inner membrane translocase subunit tim44	4.64e-36
AM-11227	Contig-c8528-1	2.20435e-23	1.58376	down	mitochondrial inner membrane protein oxa1l	3.71e-08
AM-12416	Contig-c9687-1	4.09245e-22	1.66926	down	mitochondrial ribosomal protein l16	5.32e-50
AM-32277	SRR027946.199743	7.94013e-26	2.50374	down	mitochondrial ribosomal protein l22	1.25e-36
AM-14609	Contig-c11647-1	1.79703e-22	1.56683	down	mitochondrial ribosomal protein l40	1.34e-35
AM-9358	Contig-c6726-1	5.18651e-36	2.52056	down	mitochondrial ribosomal protein s23	4.94e-19
AM-19427	Contig-c16499-1	5.69329e-33	2.79694	down	mitogen-activated protein kinase 6	4.3e-58
AM-27252	Contig-c24469-1	1.74612e-22	1.83769	down	mitogen-activated protein kinase kinase kinase 4	3.32e-33
AM-8254	Contig-c5732-1	1.63529e-27	1.97699	down	mitogen-activated protein kinase kinase kinase 4	2.78e-47
AM-297	Contig-c192-2	6.50055e-37	1.7969	down	mitotic spindle-associated mmxd complex subunit mip18	2.23e-98
AM-4246	Contig-c2734-1	2.38535e-12	1.55261	down	monocarboxylate transporter 1	3e-18
AM-11807	Contig-c9097-1	1.41097e-32	1.72805	down	mortality factor 4-like protein 1	1.04e-14
AM-15607	Contig-c12623-1	1.95801e-21	1.58181	down	m-phase phosphoprotein 6	5.22e-27
AM-6089	Contig-c3878-1	8.46623e-26	1.61702	down	myb- swirm and mpn domains 1	4.07e-32
AM-1900	Contig-c1306-2	5.43997e-28	1.77014	down	myeloma-overexpressed gene 2 protein homolog	4.09e-20
AM-14832	Contig-c11864-1	1.91316e-08	1.62443	down	myosin-ib isoform 1	2.07e-35
AM-12574	Contig-c9835-1	1.23083e-26	1.56766	down	myotrophin	1.51e-39
AM-17273	Contig-c14293-1	3.58848e-35	2.16743	down	n-acetyltransferase 10	4.84e-30
AM-5721	Contig-c3544-1	7.77639e-17	1.56605	down	n-acetyltransferase esco1	1.93e-17
AM-5817	Contig-c3638-1	3.41463e-20	1.67898	down	nadh dehydrogenase	5.33e-61
AM-4206	Contig-c2696-1	4.59257e-21	1.53504	down	nadh dehydrogenase	4.11e-74
AM-2191	Contig-c1474-1	3.67763e-17	1.53924	down	nadh dehydrogenase	7.58e-41
AM-2463	Contig-c1651-1	3.25853e-29	1.94588	down	nadh dehydrogenase	1.6e-38
AM-23272	Contig-c20382-1	1.56097e-32	2.50228	down	nadh dehydrogenase	1.53e-06
AM-25897	Contig-c23064-1	4.29087e-33	1.9031	down	nedd4 family interacting protein isoform cra_a	1.4e-24
AM-19208	Contig-c16268-1	1.36535e-25	1.81153	down	nedd8-activating enzyme e1 regulatory subunit	7.73e-36
AM-15423	Contig-c12435-1	0	3.15912	down	neighbor of brca1 protein 1	2.67e-20
AM-11833	Contig-c9124-1	5.1254e-25	1.59362	down	neudesin precursor	4.29e-45
AM-26827	Contig-c24027-1	2.27877e-25	1.55923	down	neudesin precursor	9.38e-17
AM-20164	Contig-c17231-1	7.20157e-31	1.62472	down	next to brca1 gene 1 protein	5.3e-06
AM-10387	Contig-c7711-1	3.63534e-28	1.76306	down	nhp2-like protein 1-like	3.14e-61
AM-28030	Contig-c25290-1	1.16123e-34	3.46896	down	nicalin	5.3e-31
AM-16803	Contig-c13826-1	7.08998e-34	2.01068	down	non-histone chromosomal protein hmg-14-like	1.32e-10
AM-9064	Contig-c6478-1	2.12147e-37	1.88086	down	non-structural maintenance of chromosomes element 4 homolog a	1.43e-15
AM-10940	Contig-c8245-1	0	2.39178	down	non-structural maintenance of chromosomes element 4 homolog a	5.95e-29
AM-27551	Contig-c24786-1	7.62873e-22	1.5963	down	nuclear autoantigenic sperm protein	2.68e-22
AM-27395	Contig-c24622-1	1.77522e-20	1.61485	down	nuclear cap binding protein subunit 20kda	3.31e-22
AM-684	Contig-c447-1	3.92689e-19	1.64101	down	nuclear distribution protein nude-like 1-like	1.13e-25
AM-16581	Contig-c13608-1	7.655e-23	1.69754	down	nuclear envelope pore membrane protein pom 121c	8.29e-34
AM-13636	Contig-c10704-1	3.02609e-38	1.72357	down	nuclear pore complex protein nup88	1.79e-19
AM-18891	Contig-c15941-1	8.5021e-26	1.5282	down	nuclear pore complex protein nup98-nup96 isoform 2	1.92e-15
AM-22666	Contig-c19759-1	9.97525e-32	2.18366	down	nuclear receptor coactivator 1	7.64e-37
AM-32471	SRR027949.100697	1.05425e-26	1.8536	down	nucleolar protein 5a	3.39e-18
AM-32294	SRR027949.107465	5.94636e-28	1.96625	down	nucleolar protein 5a	1.8e-17
AM-1495	Contig-c1071-1	1.56054e-26	1.65589	down	nucleolar protein 7	6.43e-39
AM-12142	Contig-c9430-1	2.53811e-28	1.64555	down	nucleolar protein 7-like	4.67e-40
AM-11231	Contig-c8532-1	1.11557e-26	2.37116	down	nucleolar transcription factor 1 isoform 1	1.84e-60
AM-17849	Contig-c14881-1	1.28853e-21	1.62406	down	nucleoporin 54kda	1.35e-40
AM-6213	Contig-c4002-1	6.69629e-35	1.72889	down	nucleoprotein tpr	9.47e-71
AM-12566	Contig-c9828-1	3.49023e-28	1.67053	down	nucleoprotein tpr	3.27e-13
AM-6088	Contig-c3877-1	2.26803e-35	1.66954	down	nucleoprotein tpr	4.99e-29
AM-1687	Contig-c1208-1	5.37376e-17	1.56369	down	nucleoprotein tpr	1.58e-34
AM-4029	Contig-c2563-1	2.07073e-28	1.65601	down	nucleoprotein tpr	6.32e-43
AM-7593	Contig-c5159-1	9.49348e-33	1.68293	down	nucleoprotein tpr	1.26e-42
AM-2901	Contig-c1794-5	1.80043e-23	1.94793	down	nucleoside diphosphate kinase a	1.71e-104
AM-6416	Contig-c4183-2	2.41959e-24	1.58387	down	nucleoside diphosphate kinase b	4.26e-104
AM-1266	Contig-c923-1	2.06383e-40	1.86634	down	ocia domain-containing protein 1	1.35e-91
AM-9305	Contig-c6677-1	4.59205e-34	2.01565	down	ocia domain-containing protein 1 isoform 2	1.27e-36
AM-10446	Contig-c7767-1	0	3.39078	down	oral cancer overexpressed 1	4.67e-50
AM-16694	Contig-c13719-1	7.05177e-25	1.8904	down	oral-facial-digital syndrome 1 protein	6.3e-23
AM-17251	Contig-c14271-1	8.0606e-36	1.73416	down	oral-facial-digital syndrome 1 protein	1.96e-18
AM-18097	Contig-c15133-1	2.84769e-23	1.66326	down	orf 3	1.12e-10
AM-34349	SRR027948.167621	3.31003e-11	1.59013	down	orf2-like protein	5.8e-05
AM-8056	Contig-c5548-1	3.58932e-28	3.89758	down	ornithine decarboxylase	9.5e-46
AM-28158	Contig-c25425-1	6.9038e-34	7.77742	down	ornithine decarboxylase	1.81e-26
AM-23203	Contig-c20312-1	3.04243e-22	1.85256	down	otu domain containing isoform cra_e	7.1e-11
AM-22018	Contig-c19098-1	2.82491e-14	1.50087	down	outer dense fiber of sperm tails 2	4.94e-32
AM-1547	Contig-c1109-1	8.79699e-09	1.71389	down	p150	2.88e-05
AM-8806	Contig-c6240-1	3.33468e-37	2.51902	down	p21-activated protein kinase-interacting protein 1	6.08e-43
AM-19486	Contig-c16560-1	1.63389e-32	2.06819	down	p21-activated protein kinase-interacting protein 1	3.86e-21
AM-7214	Contig-c4836-1	1.45341e-14	1.73723	down	pdz and lim domain 7	1.27e-45
AM-14258	Contig-c11311-1	1.95483e-23	1.55051	down	peptide methionine sulfoxide reductase isoform 2	0.000424
AM-17043	Contig-c14065-1	2.1898e-23	2.13311	down	peptidyl-prolyl cis-trans isomerase fkbp11-like	1.19e-14
AM-14085	Contig-c11139-1	4.01315e-17	1.6481	down	peptidyl-prolyl cis-trans isomerase g	1.83e-11
AM-6257	Contig-c4040-2	1.03741e-20	1.58665	down	peptidyl-prolyl cis-trans isomerase g	1.87e-49
AM-16432	Contig-c13462-1	2.11585e-13	1.73661	down	period 1	2.22e-20
AM-17140	Contig-c14161-1	1.99932e-39	3.28685	down	period circadian protein homolog 3	7.86e-10
AM-20266	Contig-c17334-1	3.35081e-13	1.54167	down	periodic tryptophan protein 1 homolog	5.14e-17
AM-13588	Contig-c10656-1	9.29426e-12	1.52913	down	periodic tryptophan protein 1 homolog	2.13e-69
AM-27293	Contig-c24512-1	2.32293e-15	1.69519	down	periodic tryptophan protein 1 homolog isoform 1	6.71e-08
AM-3268	Contig-c2007-1	7.66278e-17	1.63357	down	peroxiredoxin 3	1.6e-17
AM-5001	Contig-c2897-1	9.95837e-20	1.59647	down	peroxiredoxin 4	8.29e-82
AM-14369	Contig-c11418-1	3.27949e-17	1.55621	down	peroxisomal -enoyl- isomerase protein	1.67e-15
AM-2496	Contig-c1672-1	2.00472e-32	1.86967	down	phosphoglycolate phosphatase	1.13e-24
AM-18210	Contig-c15249-1	6.79946e-26	1.65564	down	phospholipase a-2-activating protein	1.53e-19
AM-272	Contig-c170-1	1.24828e-26	2.28955	down	phospholipid scramblase 3	2.07e-13
AM-22831	Contig-c19926-1	1.794e-42	3.18673	down	phosphoribosyl pyrophosphate synthetase 1	8.54e-24
AM-16336	Contig-c13366-1	3.60718e-21	1.96091	down	phosphoserine phosphatase	4.14e-15
AM-15051	Contig-c12073-1	3.58749e-16	1.73811	down	phytanoyl- 2-hydroxylase	2.52e-39
AM-18152	Contig-c15189-1	2.28454e-07	1.92648	down	pituitary tumor-transforming 1	2.82e-17
AM-7236	Contig-c4857-1	9.3796e-20	1.59591	down	pl-5283 protein	1.73e-23
AM-8969	Contig-c6385-1	5.21658e-39	2.22022	down	platelet-activating factor acetylhydrolase ib subunit alpha	4.62e-95
AM-3866	Contig-c2436-1	2.08362e-27	1.62419	down	pleckstrin homology domain-containing family a member 1	1.48e-27
AM-5584	Contig-c3419-1	4.68654e-22	1.54998	down	pleiotropic regulator 1	3.78e-104
AM-16472	Contig-c13502-1	9.0244e-36	5.09378	down	pol protein	0.000401
AM-27925	Contig-c25178-1	3.66292e-36	2.27661	down	polyamine-modulated factor 1	5.81e-20
AM-25248	Contig-c22399-1	7.28462e-29	1.67424	down	polymerase i polypeptide d	1.46e-30
AM-21802	Contig-c18879-1	4.98972e-17	2.9301	down	polypyrimidine tract binding protein 2-like	5.74e-08
AM-19933	Contig-c16998-1	3.27789e-31	2.08255	down	pou class transcription factor 1	2.45e-15
AM-9612	Contig-c6965-1	9.44556e-24	1.99432	down	PREDICTED: consortin-like [Macaca mulatta]	3.98e-23
AM-22040	Contig-c19121-1	9.6075e-12	1.90459	down	PREDICTED: hypothetical protein LOC100424456 [Macaca mulatta]	0.000255
AM-834	Contig-c515-1	1.94982e-16	1.59864	down	PREDICTED: hypothetical protein LOC100425662 [Macaca mulatta]	1.85e-25
AM-20815	Contig-c17881-1	8.75877e-26	1.77026	down	PREDICTED: hypothetical protein LOC100429865 [Macaca mulatta]	0.000102
AM-746	Contig-c505-1	1.70157e-15	1.64976	down	PREDICTED: hypothetical protein LOC100431073 [Macaca mulatta]	1.61e-06
AM-17366	Contig-c14387-1	1.97489e-26	1.97024	down	PREDICTED: hypothetical protein LOC100518827 [Sus scrofa]	3.25e-06
AM-11938	Contig-c9228-1	1.02766e-14	1.90017	down	PREDICTED: hypothetical protein LOC100595475 [Nomascus leucogenys]	2.64e-12
AM-16295	Contig-c13323-1	7.46702e-19	1.69258	down	PREDICTED: hypothetical protein LOC100603140 [Nomascus leucogenys]	2.14e-16
AM-20782	Contig-c17847-1	1.58111e-19	1.62272	down	PREDICTED: hypothetical protein LOC100610350 [Pan troglodytes]	4.75e-10
AM-330	Contig-c224-1	2.38727e-28	1.8374	down	PREDICTED: hypothetical protein LOC100706663 [Oreochromis niloticus]	0.000539
AM-15170	Contig-c12193-1	1.76307e-25	2.72186	down	PREDICTED: hypothetical protein LOC451387 [Pan troglodytes]	0.000373
AM-21349	Contig-c18420-1	3.273e-42	2.05822	down	PREDICTED: hypothetical protein LOC694011 [Macaca mulatta]	3.94e-11
AM-7900	Contig-c5415-1	0	3.11107	down	PREDICTED: hypothetical protein LOC697113 [Macaca mulatta]	2.68e-27
AM-5770	Contig-c3591-1	6.11219e-37	2.93147	down	PREDICTED: uncharacterized protein LOC100174924 [Bos taurus]	4.66e-07
AM-17776	Contig-c14804-1	1.37007e-26	1.94112	down	PREDICTED: uncharacterized protein LOC100174927 [Bos taurus]	1.39e-13
AM-16031	Contig-c13056-1	1.43687e-35	2.27703	down	PREDICTED: uncharacterized protein LOC100335512 [Bos taurus]	5.78e-06
AM-30804	SRR027946.70324	6.82013e-17	1.70863	down	PREDICTED: uncharacterized protein LOC100335512 [Bos taurus]	3.72e-07
AM-457	Contig-c249-1	2.39183e-15	1.91767	down	PREDICTED: uncharacterized protein LOC100683189 [Canis lupus familiaris]	6.31e-08
AM-30695	gi-77992721	1.20918e-15	1.83431	down	PREDICTED: uncharacterized protein LOC100848083 [Bos taurus]	9.15e-07
AM-11437	Contig-c8730-1	2.12392e-40	5.05575	down	PREDICTED: uncharacterized protein LOC100848083 [Bos taurus]	1.31e-05
AM-22140	Contig-c19225-1	0	4.92971	down	PREDICTED: uncharacterized protein LOC100848679 [Bos taurus]	6.9e-15
AM-30699	gi-77992619	3.05224e-30	2.17307	down	PREDICTED: uncharacterized protein LOC100849097 [Bos taurus]	8.46e-07
AM-15160	Contig-c12183-2	1.46068e-25	1.54771	down	PREDICTED: uncharacterized protein LOC100850155 [Bos taurus]	2.51e-07
AM-8706	Contig-c6145-1	2.04762e-20	1.7555	down	PREDICTED: uncharacterized protein LOC100850879 [Bos taurus]	2.32e-08
AM-31919	SRR027945.220866	1.10837e-24	1.89655	down	PREDICTED: uncharacterized protein LOC100851898 [Bos taurus]	2.35e-05
AM-6130	Contig-c3921-1	2.52894e-16	1.52786	down	prefoldin subunit 4	2.4e-44
AM-21289	Contig-c18356-1	1.47549e-17	1.6973	down	pre-mrna branch site protein p14	4.03e-53
AM-16371	Contig-c13401-1	2.42199e-20	1.51563	down	presequence mitochondrial	5.59e-12
AM-11480	Contig-c8773-1	4.01393e-39	3.87871	down	proactivator polypeptide	2.97e-48
AM-5432	Contig-c3280-1	6.84177e-33	3.66371	down	proactivator polypeptide	3.65e-55
AM-31265	SRR027947.37265	1.77004e-28	3.64193	down	proactivator polypeptide	2.29e-29
AM-8799	Contig-c6233-1	2.29295e-29	2.18581	down	probable cation-transporting atpase 13a3	4.2e-05
AM-108	Contig-c39-1	0	2.84133	down	probable e3 ubiquitin-protein ligase trim8	2.43e-37
AM-7376	Contig-c4974-1	8.93329e-32	1.86216	down	profilin isoform cra_d	3.81e-16
AM-13716	Contig-c10785-1	6.20418e-24	1.66285	down	prohibitin	8.68e-24
AM-9994	Contig-c7328-1	1.24884e-26	1.85501	down	prohibitin	2.03e-13
AM-26747	Contig-c23941-1	1.11617e-25	2.44636	down	proline-serine-threonine phosphatase-interacting protein 1	1.64e-25
AM-7340	Contig-c4941-1	0	2.21099	down	proteasome ( macropain) 26s non- 4	3.45e-21
AM-17233	Contig-c14253-1	8.27e-15	2.58479	down	proteasome ( macropain) 26s non- 8	8.15e-83
AM-10342	Contig-c7669-1	1.72107e-30	1.82964	down	proteasome ( macropain) alpha 1	0
AM-3304	Contig-c2043-1	6.89251e-26	1.78359	down	proteasome ( macropain) alpha 4	8.19e-51
AM-625	Contig-c389-1	1.61432e-28	1.80627	down	proteasome ( macropain) alpha 5	6.54e-98
AM-7907	Contig-c5422-1	1.06276e-36	1.95453	down	proteasome ( macropain) beta 6	5.1e-69
AM-9337	Contig-c6706-1	2.75621e-35	2.10019	down	proteasome alpha 4	1.01e-14
AM-11586	Contig-c8879-1	3.38118e-20	1.54568	down	proteasome subunit alpha type-2	1.71e-55
AM-9580	Contig-c6937-2	3.26501e-22	1.56008	down	proteasome subunit alpha type-2	3.11e-50
AM-26940	Contig-c24145-1	5.95533e-31	2.0071	down	proteasome subunit alpha type-5	3.29e-19
AM-5785	Contig-c3606-1	1.74992e-29	1.71446	down	proteasome subunit alpha type-6	3.11e-44
AM-9519	Contig-c6876-1	2.63934e-27	1.76391	down	proteasome subunit alpha type-6	2.62e-84
AM-12291	Contig-c9569-1	2.62053e-39	2.36857	down	proteasome subunit beta type-1-a	1.41e-34
AM-3702	Contig-c2330-1	2.25417e-40	2.04614	down	proteasome subunit beta type-1-like	6.91e-92
AM-32056	SRR027946.194092	1.02635e-32	1.88013	down	proteasome subunit beta type-3	4.67e-28
AM-7740	Contig-c5279-1	1.2819e-27	1.64918	down	proteasome subunit beta type-6-like	2.71e-50
AM-9531	Contig-c6888-1	4.22253e-33	1.70159	down	proteasome subunit beta type-7	7.67e-37
AM-8413	Contig-c5871-1	4.1537e-29	1.54778	down	proteasome-associated protein ecm29 homolog	7.37e-54
AM-23393	Contig-c20508-1	1.1923e-14	1.59293	down	protein bex4	1.24e-13
AM-15737	Contig-c12757-1	1.76537e-15	1.69539	down	protein bex4-like	9.71e-09
AM-13603	Contig-c10671-1	1.75636e-30	5.86578	down	protein c	6.71e-29
AM-326	Contig-c220-1	9.38184e-23	1.72292	down	protein c20orf11 homolog	1.3e-17
AM-16738	Contig-c13763-1	1.38178e-12	1.68297	down	protein capicua-like	2.5e-09
AM-5676	Contig-c3504-2	5.68835e-33	1.84633	down	protein cornichon homolog 4	1.8e-57
AM-16716	Contig-c13741-1	2.56578e-33	3.06845	down	protein dbf4 homolog a	5.43e-30
AM-20888	Contig-c17955-1	1.4979e-28	2.55045	down	protein dbf4 homolog a	1.04e-31
AM-12004	Contig-c9290-1	3.89725e-21	1.79173	down	protein diaphanous homolog 1	2.88e-35
AM-18815	Contig-c15863-1	1.28716e-19	1.77463	down	protein diaphanous homolog 1	5.25e-27
AM-26336	Contig-c23511-1	1.55147e-20	1.5632	down	protein efr3 homolog a	1.62e-27
AM-1031	Contig-c702-1	6.13984e-36	1.78162	down	protein fam160b1-like	1.96e-65
AM-19302	Contig-c16366-1	9.63223e-15	1.5521	down	protein fam173a-like	1.15e-20
AM-7306	Contig-c4912-1	1.60532e-28	1.66058	down	protein fam177a1	3.2e-37
AM-12858	Contig-c10041-1	1.53727e-26	1.64789	down	protein fam177a1-like	1.18e-28
AM-17137	Contig-c14158-1	4.12101e-09	1.52196	down	protein fam190b isoform 2	2.24e-24
AM-7433	Contig-c5019-2	5.19323e-25	1.66914	down	protein fam204a	5.42e-23
AM-10558	Contig-c7879-1	1.21699e-26	1.63711	down	protein fam98b-like	2.12e-43
AM-18034	Contig-c15065-1	9.79449e-40	2.46765	down	protein iws1 homolog	8.52e-29
AM-17185	Contig-c14206-1	6.29987e-18	1.75882	down	protein jumonji	4.25e-18
AM-5494	Contig-c3337-4	3.03238e-22	1.74466	down	protein kinase c binding protein isoform cra_e	2e-09
AM-17683	Contig-c14709-1	3.41679e-17	1.85496	down	protein kish-a-like	6.9e-31
AM-9635	Contig-c6987-1	3.61964e-30	1.72313	down	protein lin-7 homolog c-like	1.97e-36
AM-7951	Contig-c5458-2	3.48255e-23	1.77703	down	protein llp homolog	1.45e-56
AM-13570	Contig-c10639-1	1.43419e-16	1.52408	down	protein lsm14 homolog a-like	4.22e-104
AM-1416	Contig-c1013-1	1.73905e-34	2.37899	down	protein mitochondrial-like	1.05e-12
AM-20773	Contig-c17838-1	6.90985e-28	1.69257	down	protein n-terminal asparagine amidohydrolase-like	4.01e-23
AM-17782	Contig-c14811-1	1.58333e-27	1.84169	down	protein phosphatase inhibitor 2	8.99e-34
AM-17577	Contig-c14601-1	7.51011e-21	1.62362	down	protein phosphatase regulatory subunit 8	5.78e-52
AM-12877	Contig-c10058-1	2.56603e-13	1.62173	down	protein phosphatase regulatory subunit b alpha isoform	2.21e-60
AM-18652	Contig-c15697-1	7.99273e-20	1.51438	down	protein scaf11	2.25e-31
AM-21036	Contig-c18104-1	5.14956e-25	1.58388	down	protein sda1 homolog	1.96e-22
AM-15763	Contig-c12784-1	1.66328e-17	1.73241	down	protein sec13 homolog	1.32e-25
AM-11831	Contig-c9122-1	8.08514e-18	1.59498	down	protein sec13 homolog isoform 1	1.37e-21
AM-2689	Contig-c1743-2	2.10954e-09	1.50733	down	protein son	1.14e-90
AM-9721	Contig-c7063-1	5.76517e-19	1.55495	down	protein spt2 homolog	0.00068
AM-1370	Contig-c977-2	3.38507e-12	1.96816	down	protein tyrosine phosphatase type member 2	9.37e-93
AM-22603	Contig-c19696-1	6.39631e-19	1.64331	down	protein uxt-like	1.04e-23
AM-13799	Contig-c10864-1	1.69977e-13	1.81815	down	protein yif1a	5.58e-23
AM-15081	Contig-c12105-1	4.43967e-24	1.62101	down	protein-tyrosine phosphatase mitochondrial 1	3.41e-18
AM-25449	Contig-c22608-1	2.77035e-32	2.19025	down	protoheme ix mitochondrial	7.77e-20
AM-15957	Contig-c12981-1	1.41851e-21	1.69385	down	pten induced kinase 1	1.25e-22
AM-9641	Contig-c6993-1	8.72123e-36	4.79895	down	pyridoxal kinase	7.49e-29
AM-8177	Contig-c5657-1	6.14045e-38	5.45489	down	pyridoxal kinase	6.34e-53
AM-28517	Contig-c25796-1	2.07183e-24	3.05909	down	rab gtpase activating protein 1-like	2.68e-31
AM-8195	Contig-c5674-2	1.18851e-34	3.94198	down	rab3 gtpase-activating protein catalytic subunit isoform 1	5.68e-27
AM-16583	Contig-c13610-1	7.93815e-35	8.01428	down	ras guanyl-releasing protein 2	3.4e-19
AM-7794	Contig-c5325-2	6.45132e-21	1.69339	down	ras-related gtp-binding protein d	1.16e-21
AM-26845	Contig-c24046-1	1.5625e-31	1.78343	down	ras-related protein rab-10	1.54e-18
AM-19627	Contig-c16697-1	2.33253e-31	1.86236	down	ras-related protein rab-10	1.75e-43
AM-10963	Contig-c8268-1	3.07032e-28	1.72323	down	ras-related protein rab-10-like	7.99e-26
AM-23173	Contig-c20283-1	3.30001e-23	1.62648	down	re1-silencing transcription factor	6.96e-13
AM-5350	Contig-c3205-1	1.39573e-30	1.75988	down	re1-silencing transcription factor	1.06e-27
AM-27598	Contig-c24835-1	1.14148e-26	1.82278	down	re1-silencing transcription factor	1.94e-12
AM-16867	Contig-c13891-1	6.05982e-32	1.72702	down	re1-silencing transcription factor	2.05e-21
AM-7970	Contig-c5476-1	4.28261e-32	1.80522	down	receptor expression-enhancing protein 5	2.32e-44
AM-12314	Contig-c9589-1	8.34177e-18	1.50803	down	regulation of nuclear pre-mrna domain containing 1b	1.71e-37
AM-26110	Contig-c23281-1	8.54076e-08	1.60215	down	regulator of g-protein signaling 10	4.72e-15
AM-13381	Contig-c10463-1	8.64351e-39	2.18227	down	regulator of nonsense transcripts 3b isoform 2	3.09e-26
AM-8242	Contig-c5719-1	4.64364e-32	2.00509	down	regulator of nonsense transcripts 3b isoform 2	9.63e-19
AM-15337	Contig-c12349-1	5.21927e-31	1.85973	down	replication factor c subunit 3	3.08e-20
AM-22279	Contig-c19367-1	2.79174e-11	1.67332	down	retinoblastoma-like protein 2	6.65e-24
AM-22088	Contig-c19170-1	1.28056e-13	1.84365	down	retrovirus-related pol polyprotein line-1	1.06e-19
AM-16442	Contig-c13472-1	1.61145e-14	1.5688	down	retrovirus-related pol polyprotein line-1	1.28e-05
AM-19182	Contig-c16240-1	0	4.97759	down	retrovirus-related pol polyprotein line-1	4.63e-06
AM-19408	Contig-c16480-1	5.08205e-39	3.33995	down	rho gtpase-activating protein 11a	9e-19
AM-2096	Contig-c1424-1	4.46854e-16	1.61935	down	rho gtpase-activating protein 35	1.3e-24
AM-17364	Contig-c14385-1	1.11339e-38	4.16917	down	rho guanine nucleotide exchange factor 4	4.2e-35
AM-17230	Contig-c14250-1	3.07597e-38	2.04582	down	rho guanine nucleotide exchange factor 7	4.94e-24
AM-123	Contig-c48-1	4.29e-43	2.49664	down	ribonuclease p mrp protein subunit pop5-like	2.27e-61
AM-23372	Contig-c20487-1	5.68e-43	3.01497	down	ribose-phosphate pyrophosphokinase 2	8.24e-40
AM-2531	Contig-c1696-3	3.54237e-27	2.06918	down	ribosomal protein l21	1.29e-112
AM-271	Contig-c169-1	6.13984e-20	1.53445	down	ribosomal protein l26-like 1	6.45e-60
AM-11842	Contig-c9133-1	2.43807e-22	1.71076	down	ribosomal protein s12-like	2.39e-09
AM-33639	SRR027948.89863	1.284e-41	3.84205	down	ribosomal rna processing protein 1 homolog b	3.06e-10
AM-12176	Contig-c9459-1	1.39227e-23	1.55752	down	ribosomal rna small subunit methyltransferase nep1-like	6.97e-15
AM-11817	Contig-c9107-1	4.95672e-28	1.59806	down	riken cdna 2900064a13	2.72e-17
AM-501	Contig-c274-1	9.05891e-17	1.54115	down	ring finger protein 114	2.79e-25
AM-13672	Contig-c10740-1	6.79403e-29	1.55319	down	rna-binding protein 27	8.33e-20
AM-16220	Contig-c13247-1	1.05995e-28	1.96229	down	rna-binding protein 28 isoform 1	3.68e-17
AM-16883	Contig-c13907-1	2.41294e-11	1.50474	down	rna-binding protein 28 isoform 2	5.7e-10
AM-17122	Contig-c14143-1	1.31454e-23	1.5294	down	rna-binding protein 34	3.9e-39
AM-3782	Contig-c2385-1	5.15873e-34	1.86293	down	rna-binding protein nob1	1.53e-30
AM-15638	Contig-c12654-1	1.63095e-31	1.94299	down	rna-binding protein pno1-like	3.17e-35
AM-9959	Contig-c7294-1	1.36722e-25	1.54469	down	rna-binding single-stranded-interacting protein 1	4.57e-27
AM-22126	Contig-c19211-1	2.6811e-28	1.74472	down	rna-binding single-stranded-interacting protein 1-like	5.51e-28
AM-5861	Contig-c3672-1	2.3019e-27	1.60555	down	rnf130 protein	4.52e-44
AM-7329	Contig-c4931-1	8.51202e-28	1.75039	down	rrna-processing protein fcf1 homolog	2.08e-31
AM-137	Contig-c58-1	5.02798e-19	1.91148	down	run and fyve domain-containing protein 2	1.04e-13
AM-10059	Contig-c7386-1	5.52495e-10	1.70006	down	ruvb-like 2	1.36e-49
AM-1171	Contig-c828-1	3.45909e-28	1.59229	down	safb- transcription modulator	3.9e-92
AM-2261	Contig-c1522-1	6.18977e-31	1.60328	down	sarcolemmal membrane-associated protein	5.6e-33
AM-11656	Contig-c8949-1	1.47192e-08	1.64281	down	sarcolemmal membrane-associated protein	1.49e-22
AM-8398	Contig-c5864-4	3.726e-42	5.05923	down	sarcolipin [Homo sapiens]	7.3e-22
AM-12137	Contig-c9425-1	3.6018e-19	1.66357	down	sarcoplasmic endoplasmic reticulum calcium atpase 1	6.6e-38
AM-15341	Contig-c12353-1	7.95297e-26	1.51137	down	sec61 beta subunit	1.15e-26
AM-8123	Contig-c5609-1	3.98488e-28	1.68854	down	selenoprotein k	1.26e-31
AM-10546	Contig-c7867-1	9.50107e-23	1.91558	down	semaphorin-3f isoform 1	7.72e-33
AM-10645	Contig-c7962-1	8.89019e-40	2.22677	down	sentrin-specific protease 2	7.75e-25
AM-17649	Contig-c14675-1	2.44677e-20	1.55703	down	serine threonine-protein kinase lats1	2.31e-27
AM-4297	Contig-c2769-1	2.37757e-23	1.69784	down	serine threonine-protein kinase lmtk2	5.16e-15
AM-14788	Contig-c11822-1	2.08762e-34	1.97918	down	serine threonine-protein kinase tbk1	1.14e-20
AM-14094	Contig-c11149-1	3.21875e-18	1.55457	down	serine threonine-protein phosphatase 2a catalytic subunit alpha isoform-like	3.67e-20
AM-21510	Contig-c18585-1	3.23908e-33	2.24669	down	serine threonine-protein phosphatase 2b catalytic subunit gamma isoform	1.65e-09
AM-6957	Contig-c4649-1	1.37906e-31	1.76293	down	sh3-domain grb2-like endophilin b1	6.98e-27
AM-8264	Contig-c5742-1	0	2.29405	down	signal peptidase complex subunit 3	3.19e-39
AM-9653	Contig-c7004-1	1.4055e-41	2.4642	down	signal peptidase complex subunit 3	2.85e-32
AM-14310	Contig-c11362-1	0	2.28703	down	signal peptidase complex subunit 3	8.35e-24
AM-26891	Contig-c24092-1	2.93e-43	2.04372	down	signal peptide peptidase-like 2a-like	5.98e-14
AM-15631	Contig-c12647-1	1.53e-43	2.07344	down	signal peptide peptidase-like 2a-like	2.24e-21
AM-13356	Contig-c10440-1	3.90913e-32	1.5894	down	signal peptide peptidase-like 2a-like	9.2e-31
AM-7669	Contig-c5221-1	1.2694e-36	2.07724	down	sin3-associated polypeptide 18 kda	3.86e-88
AM-8166	Contig-c5647-2	3.23702e-30	1.91883	down	sjogren syndrome antigen b (autoantigen la)	2.42e-82
AM-23025	Contig-c20127-1	2.36901e-25	1.56028	down	slc25a28 protein	2.84e-21
AM-8669	Contig-c6110-1	5.71912e-28	2.0887	down	small 1	6.07e-103
AM-8208	Contig-c5687-1	1.03751e-36	2.06376	down	small acidic protein	4.63e-20
AM-1391	Contig-c990-1	3.164e-38	2.12572	down	small acidic protein	2.75e-40
AM-2206	Contig-c1484-1	9.78438e-29	2.13702	down	small nuclear ribonucleoprotein f	3.86e-62
AM-15187	Contig-c12210-1	2.20435e-23	1.56035	down	small nuclear ribonucleoprotein sm d3	5.64e-63
AM-11554	Contig-c8847-1	2.20395e-21	1.61249	down	snrna-activating protein complex subunit 1	5.66e-16
AM-10142	Contig-c7468-1	4.42609e-26	1.53876	down	snw domain-containing protein 1	2.84e-78
AM-11159	Contig-c8463-1	4.5285e-22	1.52443	down	son dna-binding protein isoform f	6.55e-141
AM-9374	Contig-c6740-1	7.56159e-28	2.02786	down	sorting and assembly machinery component 50 homolog	1.98e-61
AM-9733	Contig-c7075-1	1.05903e-33	1.82133	down	sorting nexin 3	1.25e-26
AM-22125	Contig-c19210-1	1.15802e-25	1.65547	down	sorting nexin-2	5.5e-16
AM-7086	Contig-c4745-1	1.44765e-40	2.49441	down	sorting nexin-9	1.27e-63
AM-5027	Contig-c2922-1	1.82796e-05	1.50562	down	sparc related modular calcium binding 2	5.72e-26
AM-28215	Contig-c25484-1	8.9335e-13	1.58666	down	spectrin alpha 2	8.72e-07
AM-10952	Contig-c8257-1	1.50363e-10	1.53708	down	spectrin beta 2	2.99e-09
AM-22148	Contig-c19234-1	0	7.00298	down	sperm associated antigen 9	9.63e-39
AM-8670	Contig-c6111-1	7.20735e-31	1.83423	down	sphingolipid delta -desaturase des1	1.8e-15
AM-11595	Contig-c8888-1	1.00226e-33	2.8891	down	sphingomyelin synthase-related protein 1	4.16e-44
AM-24730	Contig-c21871-1	6.40078e-37	3.68403	down	splicing arginine serine-rich 12	1.43e-15
AM-18256	Contig-c15294-1	4.86332e-32	2.47815	down	splicing arginine serine-rich 15	1.07e-34
AM-605	Contig-c368-1	9.84721e-18	1.57282	down	splicing factor 3a subunit 3	2.66e-160
AM-11158	Contig-c8462-1	1.99408e-19	1.52233	down	splicing factor 3b subunit 5	4.68e-44
AM-10927	Contig-c8233-1	7.7458e-39	2.29167	down	structural maintenance of chromosomes protein 6	2.23e-39
AM-26792	Contig-c23989-1	7.0087e-29	1.68584	down	subfamily member 1	5.63e-29
AM-17316	Contig-c14336-1	4.69237e-40	2.6762	down	subfamily member 3	2.12e-31
AM-11942	Contig-c9232-1	5.97274e-24	1.62199	down	succinate dehydrogenase assembly factor mitochondrial precursor	5.25e-20
AM-3985	Contig-c2528-2	4.80037e-30	2.05498	down	superoxide dismutase	6.29e-93
AM-18412	Contig-c15453-1	6.04477e-31	1.63309	down	survival of motor neuron-related-splicing factor 30	1.05e-40
AM-14399	Contig-c11446-1	4.24889e-10	1.50137	down	synapse-associated protein 1	1.27e-38
AM-6312	Contig-c4090-1	4.37653e-22	1.6435	down	tax1-binding protein 1 homolog	3.66e-09
AM-16594	Contig-c13622-1	1.29187e-12	1.67796	down	tax1-binding protein 1 homolog	2.18e-11
AM-3635	Contig-c2284-1	1.4614e-21	1.50875	down	tax1-binding protein 1 homolog	1.36e-26
AM-23604	Contig-c20723-1	4.75206e-32	2.13434	down	tax1-binding protein 1 isoform 2	1.77e-09
AM-9387	Contig-c6751-1	0	2.18829	down	t-complex protein 1 subunit alpha	1.06e-80
AM-15953	Contig-c12977-1	2.64853e-36	2.27804	down	terf1-interacting nuclear factor 2	2.35e-33
AM-5036	Contig-c2929-2	6.81663e-23	1.55049	down	tetratricopeptide repeat domain 1	3.57e-108
AM-20962	Contig-c18027-1	4.00431e-20	2.04536	down	thap domain-containing protein 3-like	6.95e-05
AM-6357	Contig-c4131-1	1.09588e-20	1.81265	down	thap domain-containing protein 4	1.19e-13
AM-29591	SRR027946.59622	1.35102e-18	2.1192	down	thioredoxin	4.01e-12
AM-2404	Contig-c1613-2	3.33342e-21	2.16865	down	thioredoxin	5.88e-69
AM-15349	Contig-c12361-1	1.43883e-24	2.99799	down	thioredoxin domain-containing protein 5-like	2.89e-56
AM-13209	Contig-c10304-1	1.89103e-11	2.23304	down	thioredoxin reductase 1	8.45e-49
AM-9603	Contig-c6956-1	4.66054e-39	1.81794	down	thioredoxin-like protein 4a	6.39e-32
AM-8575	Contig-c6018-1	2.16976e-40	2.04353	down	thioredoxin-like protein 4a-like	6.17e-26
AM-6474	Contig-c4237-1	2.43688e-24	1.53847	down	thyroid transcription factor 1-associated protein 26	5.34e-44
AM-301	Contig-c196-1	1.36551e-33	2.56965	down	timm50 protein	2.93e-60
AM-9763	Contig-c7105-1	1.53e-43	3.59172	down	torsin family protein c9orf167-like	9.61e-11
AM-15154	Contig-c12178-1	1.41128e-31	1.6288	down	tpr protein	7.88e-46
AM-17105	Contig-c14127-1	2.9923e-41	4.80673	down	traf3-interacting protein 1 isoform 2	1.85e-05
AM-9645	Contig-c6997-1	2.1098e-32	2.02139	down	trafficking protein particle complex 3	7.09e-14
AM-3217	Contig-c1965-3	2.39697e-31	1.73905	down	transcription elongation factor b polypeptide 1	4.41e-86
AM-20471	Contig-c17540-1	8.11757e-30	1.66998	down	transcription factor dp-2 isoform 2	3.59e-36
AM-9939	Contig-c7273-1	2.61335e-23	1.57483	down	transcription factor dp-2 isoform 2	1.16e-09
AM-16455	Contig-c13485-1	1.31666e-30	1.79624	down	transcription factor dp-2 isoform 2	1.75e-43
AM-21945	Contig-c19023-1	3.48311e-28	1.57002	down	transcription initiation factor tfiid subunit 10	1.39e-34
AM-13027	Contig-c10180-1	4.19981e-28	1.59164	down	transcription initiation factor tfiid subunit 10-like	7.89e-29
AM-17260	Contig-c14280-1	8.82305e-35	2.24532	down	transcription initiation factor tfiid subunit 7	2.15e-20
AM-18274	Contig-c15312-1	2.06511e-32	2.12108	down	transcription initiation factor tfiid subunit 7	4.07e-44
AM-20293	Contig-c17362-1	1.99254e-35	2.25272	down	transcription intermediary factor 1-alpha isoform 1	1.89e-43
AM-8307	Contig-c5781-1	8.96735e-19	1.66577	down	transformer 2 beta-like protein	3.3e-26
AM-19011	Contig-c16064-1	6.96523e-25	1.5951	down	transforming acidic coiled-coil-containing protein 1 isoform 2	2.15e-35
AM-315	Contig-c209-1	9.63978e-19	1.68889	down	transient receptor potential cation channel subfamily v member 3	2.72e-77
AM-6581	Contig-c4335-1	3.0821e-28	1.65479	down	translocation associated membrane protein 1	2.73e-27
AM-7243	Contig-c4861-1	3.66607e-24	1.82296	down	translocation protein sec63 homolog	1.02e-20
AM-15587	Contig-c12604-1	1.99861e-29	1.55166	down	translocation protein sec63 homolog	3.37e-39
AM-18213	Contig-c15252-1	1.00829e-16	1.51973	down	transmembrane and tetratricopeptide repeat containing 4	9.32e-31
AM-1397	Contig-c995-1	1.78569e-40	2.26748	down	transmembrane anterior posterior transformation protein 1-like	1.23e-11
AM-24534	Contig-c21666-1	9.68781e-33	1.96632	down	transmembrane protein 131-like	1.7e-20
AM-28007	Contig-c25267-1	8.5829e-38	2.73605	down	transmembrane protein 131-like	1.31e-23
AM-23127	Contig-c20232-1	4.81457e-32	1.91621	down	transmembrane protein 131-like	1.89e-40
AM-9972	Contig-c7307-1	3.48783e-35	1.98741	down	transmembrane protein 147	2.71e-41
AM-11146	Contig-c8450-1	4.00411e-36	1.99249	down	transmembrane protein 147	1.92e-60
AM-6882	Contig-c4597-1	1.84506e-36	2.04596	down	transmembrane protein 14c	1.38e-13
AM-12110	Contig-c9398-1	4.21918e-37	2.68447	down	transmembrane protein 38b	1.2e-34
AM-17346	Contig-c14367-1	1.17646e-21	1.72485	down	transmembrane protein 67	2.26e-35
AM-15875	Contig-c12898-1	3.074e-42	2.19733	down	transmembrane protein 93	3.41e-18
AM-12348	Contig-c9622-1	7.45823e-16	1.70243	down	transmembrane protein mitochondrial-like	2.36e-65
AM-10187	Contig-c7512-2	3.13783e-38	3.80567	down	treacle protein	1.79e-08
AM-25313	Contig-c22464-1	1.14385e-39	2.71329	down	trna-dihydrouridine synthase 4-like	8.86e-14
AM-12197	Contig-c9478-1	6.26935e-19	1.55162	down	trna-nucleotidyltransferase mitochondrial	2.68e-29
AM-32648	SRR027946.195543	2.27988e-12	1.5393	down	tropomyosin 3	2.97e-22
AM-11357	Contig-c8650-1	1.41757e-09	1.55043	down	tropomyosin 4	2.18e-13
AM-27823	Contig-c25072-1	3.19527e-19	1.77714	down	tropomyosin alpha-4 chain-like	1.86e-06
AM-9126	Contig-c6536-3	4.57561e-17	1.74419	down	tubulin gamma-1 chain	2.67e-24
AM-26803	Contig-c24000-1	6.97627e-36	2.48967	down	twist neighbor	6.94e-22
AM-21296	Contig-c18364-1	5.86789e-35	2.24305	down	twist neighbor	7.75e-13
AM-28464	Contig-c25740-1	7.69659e-21	1.66923	down	tyrosine-protein kinase ryk-like	2.2e-12
AM-5954	Contig-c3754-1	1.0985e-26	1.65297	down	tyrosine-protein phosphatase non-receptor type 4	8.43e-16
AM-11931	Contig-c9221-1	9.00726e-15	1.52194	down	u2 small nuclear ribonucleoprotein b	7.7e-37
AM-8069	Contig-c5559-2	9.76345e-31	1.75309	down	u4 small nuclear ribonucleoprotein 27 kda protein	2.8e-21
AM-908	Contig-c584-1	1.46617e-19	1.63951	down	u6 snrna-associated sm-like protein lsm3-like	8.63e-47
AM-9190	Contig-c6565-1	1.61842e-34	2.03793	down	u6 snrna-associated sm-like protein lsm8	6.49e-58
AM-19358	Contig-c16425-1	6.39486e-28	1.92475	down	ube2e2 partial	6.66e-19
AM-8592	Contig-c6035-1	1.59772e-23	1.58467	down	ubiquinol-cytochrome c rieske iron-sulfur polypeptide 1	8.48e-105
AM-20564	Contig-c17629-1	2.75826e-19	1.80836	down	ubiquitin associated protein 2-like	2.64e-50
AM-1689	Contig-c1210-1	5.11433e-39	2.18157	down	ubiquitin carboxyl-terminal hydrolase 1	1.07e-37
AM-8465	Contig-c5920-1	2.96013e-18	2.32694	down	ubiquitin carboxyl-terminal hydrolase 13	8.06e-45
AM-11666	Contig-c8958-1	3.35019e-28	1.58333	down	ubiquitin carboxyl-terminal hydrolase l5	1.96e-34
AM-1869	Contig-c1282-1	3.65927e-29	1.68813	down	ubiquitin carboxyl-terminal hydrolase l5	3.6e-74
AM-11557	Contig-c8850-1	0	4.29205	down	ubiquitin fusion degradation protein 1 homolog	1.08e-74
AM-18396	Contig-c15436-1	6.03594e-36	1.73564	down	ubiquitin specific peptidase 4 (proto-oncogene)	2.15e-48
AM-22426	Contig-c19514-2	1.77599e-19	2.66802	down	ubiquitin-activating enzyme e1-like	8.41e-47
AM-16101	Contig-c13127-1	2.88782e-10	1.78977	down	ubiquitin-conjugating enzyme e2 d1	4.69e-46
AM-5575	Contig-c3411-1	5.61922e-36	2.27667	down	ubiquitin-conjugating enzyme e2 l3	1.35e-94
AM-12991	Contig-c10146-1	1.15921e-31	2.07512	down	ubiquitin-conjugating enzyme e2 partial	4.96e-27
AM-3012	Contig-c1854-1	2.73031e-33	1.59299	down	ubiquitin-conjugating enzyme e2 variant 1	3.32e-64
AM-7599	Contig-c5165-1	3.23103e-28	1.86417	down	ubiquitin-fold modifier 1	3.17e-33
AM-15166	Contig-c12189-1	3.25792e-31	1.95405	down	ubiquitin-like 4a	5.42e-40
AM-7591	Contig-c5157-1	1.28136e-33	2.68704	down	ubiquitin-like modifier activating enzyme 3	1.44e-46
AM-28493	Contig-c25772-1	3.58207e-10	1.51065	down	udp-glucose 4-epimerase	1.22e-26
AM-13523	Contig-c10593-1	2.7837e-22	1.87517	down	udp-glucose pyrophosphorylase 2	3.38e-21
AM-11382	Contig-c8675-1	2.62511e-21	2.63975	down	unnamed protein product [Homo sapiens]	9.55e-14
AM-1054	Contig-c721-1	5.29388e-14	1.86642	down	unnamed protein product [Homo sapiens]	2.06e-10
AM-11493	Contig-c8785-1	8.48462e-25	1.55172	down	unnamed protein product [Macaca fascicularis]	5.57e-21
AM-12287	Contig-c9565-1	5.38602e-34	2.49867	down	unnamed protein product [Macaca fascicularis]	1.2e-22
AM-25127	Contig-c22275-1	1.66218e-30	1.63699	down	unnamed protein product [Macaca fascicularis]	2.46e-11
AM-10423	Contig-c7746-1	2.97907e-29	1.95238	down	unnamed protein product [Mus musculus]	3.52e-19
AM-14723	Contig-c11757-1	9.66839e-19	1.66124	down	unnamed protein product [Tetraodon nigroviridis]	0.00031
AM-10111	Contig-c7435-1	4.42804e-35	1.87681	down	upf0172 protein fam158a	3.41e-42
AM-9233	Contig-c6608-1	3.49866e-28	1.71804	down	upf0369 protein c6orf57-like	1.83e-18
AM-9976	Contig-c7311-1	1.92105e-30	1.72321	down	upf0480 protein c15orf24-like	3.05e-15
AM-9718	Contig-c7060-1	6.99503e-36	1.86018	down	upf0534 protein c4orf43-like	2.92e-15
AM-7211	Contig-c4833-1	2.05176e-34	2.13342	down	upf0562 protein c7orf55 homolog	4.57e-76
AM-12504	Contig-c9772-1	3.43048e-14	1.60274	down	upf0568 protein c14orf166-like	7.18e-43
AM-11305	Contig-c8601-1	3.58602e-31	1.57044	down	upf0667 protein c1orf55-like	5.47e-17
AM-9347	Contig-c6716-1	9.25568e-28	2.02945	down	upf0711 protein c18orf21 homolog	1.71e-27
AM-11973	Contig-c9261-1	1.44436e-30	2.15448	down	upf0711 protein c18orf21 homolog	5.96e-11
AM-21004	Contig-c18073-1	3.02462e-37	2.16218	down	upf0712 protein c7orf64-like	9.23e-47
AM-18401	Contig-c15441-1	2.79171e-24	2.10061	down	upstream binding transcription rna polymerase i	2.62e-26
AM-7465	Contig-c5049-1	1.39444e-22	6.4178	down	uridine phosphorylase 1	6.87e-18
AM-7199	Contig-c4824-1	8.56733e-26	2.42994	down	usick-kaufman isoform cra_a	2.09e-21
AM-9404	Contig-c6766-1	8.12862e-25	1.54608	down	usp47 protein	9.61e-15
AM-12394	Contig-c9666-1	4.37793e-21	1.82613	down	vacuolar atpase assembly integral membrane protein vma21-like	7.8e-22
AM-18936	Contig-c15986-1	2.91156e-23	1.57155	down	vacuolar protein sorting-associated protein 16 homolog isoform 2	3.42e-12
AM-17067	Contig-c14089-1	3.53e-32	1.63887	down	vacuolar protein sorting-associated protein 26a	1.6e-29
AM-19516	Contig-c16590-1	2.8905e-40	1.85958	down	vacuolar protein sorting-associated protein 26a-like	4.14e-16
AM-8547	Contig-c5992-1	7.24646e-37	2.02135	down	vamp-associated protein a	1.15e-128
AM-17329	Contig-c14350-1	6.12822e-38	2.20081	down	vesicle transport protein sft2a-like	5.38e-19
AM-25985	Contig-c23154-1	1.66903e-21	1.77454	down	vesicle-fusing atpase	1.54e-20
AM-24505	Contig-c21636-1	3.50445e-25	1.80665	down	vesicle-fusing atpase-like isoform 3	1.2e-27
AM-16399	Contig-c13429-1	6.07451e-23	2.18739	down	vinculin isoform 1	3.71e-22
AM-15720	Contig-c12741-1	1.82915e-33	1.64363	down	von hippel-lindau binding protein 1	6.64e-51
AM-28440	Contig-c25712-1	1.17348e-39	2.75771	down	v-type proton atpase 116 kda subunit a isoform 2	2.75e-46
AM-18325	Contig-c15364-1	3.02462e-37	1.63749	down	wd repeat domain 26	6.03e-61
AM-20711	Contig-c17776-1	1.61918e-18	1.50599	down	wd repeat domain phosphoinositide-interacting protein 3	1.69e-22
AM-10771	Contig-c8074-1	2.33796e-19	1.5801	down	wd repeat-containing protein 53	3.95e-34
AM-22923	Contig-c20020-1	1.188e-42	1.79813	down	yeats domain containing 4	1.36e-15
AM-9250	Contig-c6624-1	1.06906e-26	1.75247	down	yy1 associated factor 2	1.86e-16
AM-16014	Contig-c13039-1	3.05858e-14	1.57843	down	zfr partial	5.48e-43
AM-30812	gi-259802300	3.57506e-23	1.59425	down	zinc cchc domain containing 17	5.5e-108
AM-24593	Contig-c21726-1	7.52478e-38	2.08579	down	zinc finger ccch domain-containing protein 14 isoform 2	5.84e-10
AM-17429	Contig-c14449-1	1.88409e-33	1.88652	down	zinc finger ccch domain-containing protein 14 isoform 2	3.56e-18
AM-17303	Contig-c14322-1	2.31669e-31	1.91159	down	zinc finger ccch-type containing 13	2.45e-06
AM-9473	Contig-c6833-1	1.43736e-37	2.32012	down	zinc finger ccch-type containing 13	2.65e-36
AM-15764	Contig-c12785-1	5.00579e-21	1.57183	down	zinc finger mym-type protein 5	2.13e-35
AM-13578	Contig-c10647-1	8.66674e-23	1.57131	down	zinc finger mym-type protein 5	6.87e-48
AM-17956	Contig-c14987-1	4.84284e-24	1.54919	down	zinc finger protein 131	2.99e-27
AM-26017	Contig-c23186-1	1.22719e-21	1.66601	down	zinc finger protein 148	2.48e-24
AM-19418	Contig-c16490-1	2.18208e-27	2.2011	down	zinc finger protein 318	1.39e-34
AM-15640	Contig-c12656-1	2.95104e-11	1.52885	down	zinc finger protein 343	2.32e-31
AM-17763	Contig-c14791-1	1.31067e-07	2.07747	down	zinc finger protein 347-like	8.17e-20
AM-9607	Contig-c6960-1	3.074e-42	2.43432	down	zinc finger protein 532	5.22e-41
AM-8613	Contig-c6056-1	4.18057e-18	1.50491	down	zinc finger protein 622	1.83e-44
AM-24698	Contig-c21838-1	2.22483e-20	1.8474	down	zinc finger protein 7	9.24e-12
AM-5274	Contig-c3134-1	3.92461e-17	1.60815	down	zinc finger rna-binding protein	4.24e-12
