# Supplementary material for: Seasonal Variation in the Skin Transcriptome of Common Bottlenose Dolphins (Tursiops truncatus) from the Northern Gulf of Mexico
Source: PLoS One. 2015 Jun 25;10(6):e0130934. doi: 10.1371/journal.pone.0130934 (PMC4482424; doi:10.1371/journal.pone.0130934)
Supplement: S4 Table — (XLS) [file pone.0130934.s004.xls]

## Sheet: Sheet1
S4 Table. Gene Ontology categories enriched among gene probes differentially expressed
in winter as compared to the warmer seasons.
Winter vs Other Seasons (all differentially expressed probes)
GO-ID	Term	Category	FDR	P-Value
GO:0090286	cytoskeletal anchoring at nuclear membrane	P	0.00341	4.73e-06
GO:0051642	centrosome localization	P	6.75e-07	1.17e-10
GO:0051260	protein homooligomerization	P	0.0482	0.00013
GO:0008090	retrograde axon cargo transport	P	0.0482	0.000146
GO:0006144	purine nucleobase metabolic process	P	0.0362	8.47e-05
GO:0001938	positive regulation of endothelial cell proliferation	P	0.0219	4.75e-05
GO:0010761	fibroblast migration	P	0.0135	2.46e-05
GO:0034504	protein localization to nucleus	P	0.00587	9.19e-06
GO:0031022	nuclear migration along microfilament	P	5.28e-06	1.37e-09
GO:0006998	nuclear envelope organization	P	6.75e-07	7.38e-11
GO processes over-represented among probes significantly higher in expression in Spring/Summer compared to winter.
GO-ID	Term	Category	FDR	P-Value
GO:0031022	nuclear migration along microfilament	P	7.22e-10	6.26e-14
GO:0051642	centrosome localization	P	1.98e-09	3.43e-13
GO:0006998	nuclear envelope organization	P	1.16e-08	6.01e-12
GO:0090286	cytoskeletal anchoring at nuclear membrane	P	4.38e-07	4.17e-10
GO:0010761	fibroblast migration	P	4.3e-06	6.33e-09
GO:0007163	establishment or maintenance of cell polarity	P	0.00517	1.35e-05
GO:0043534	blood vessel endothelial cell migration	P	0.0077	2.38e-05
GO:0030335	positive regulation of cell migration	P	0.0186	6.95e-05
GO:0051044	positive regulation of membrane protein ectodomain proteolysis	P	0.0289	0.00014
GO:0051289	protein homotetramerization	P	0.0289	0.00014
GO:0031122	cytoplasmic microtubule organization	P	0.0303	0.000162
GO:0006144	purine nucleobase metabolic process	P	0.0303	0.000173
GO:0006610	ribosomal protein import into nucleus	P	0.0303	0.000173
GO:0071228	cellular response to tumor cell	P	0.0303	0.000173
GO:0016189	synaptic vesicle to endosome fusion	P	0.0303	0.000173
GO:0001938	positive regulation of endothelial cell proliferation	P	0.0454	0.000276
GO:0031954	positive regulation of protein autophosphorylation	P	0.0492	0.000316
GO processes over-represented among probes significantly lower in expression in Spring/Summer compared to winter.
GO-ID	Term	Category	FDR	P-Value
GO:0010827	regulation of glucose transport	P	0.00677185	3.52303e-06
GO:0006434	seryl-tRNA aminoacylation	P	0.0293496	2.79932e-05
GO:0010565	regulation of cellular ketone metabolic process	P	0.0429209	5.2102e-05
