# Supplementary material for: Seasonal Variation in the Skin Transcriptome of Common Bottlenose Dolphins (Tursiops truncatus) from the Northern Gulf of Mexico
Source: PLoS One. 2015 Jun 25;10(6):e0130934. doi: 10.1371/journal.pone.0130934 (PMC4482424; doi:10.1371/journal.pone.0130934)
Supplement: S6 Table — (XLS) [file pone.0130934.s006.xls]

## Sheet: Sheet1
S6 Table . Probes differentially expressed between Summer 2010 and Summer 2011 (annotated probes listed only).
UP = Expressed at higher level in 2011 than 2010; DOWN = expressed at lower level in 2011 vs 2010.
E-value is the Expect value of the top BLASTx hit.
p(corr) - p-value corrected for multiple testing (Benjanini-Hochburg)
FC (abs) - absolute fold change
UP
ProbeName	Target ID	p (Corr)	FC (abs)	Regulation	Description	E-value
AM-20354	Contig-c17425-1	0.00253306	1.55673	up	15 kda selenoprotein	7.16e-09
AM-1323	Contig-c949-14	0.00947528	1.64086	up	cytochrome c oxidase subunit iii	2.45e-56
AM-16748	Contig-c13773-1	0.000302985	1.57057	up	desmoplakin	3.7e-15
AM-27819	Contig-c25067-1	7.28657e-05	1.65648	up	dolichyl-diphosphooligosaccharide-protein glycosyltransferase 48 kda subunit	1.86e-40
AM-34008	SRR027945.90035	0.00751647	1.51669	up	isoform cra_b	9.25e-06
AM-3764	Contig-c2375-1	0.00586659	1.8296	up	nadh dehydrogenase subunit 2	2.14e-08
AM-13937	Contig-c10998-1	6.26919e-05	1.61781	up	ph-interacting protein	2.2e-35
AM-31197	SRR027949.94900	0.000207304	1.53352	up	probable atp-dependent rna helicase ddx46	7.02e-08
AM-8805	Contig-c6239-1	0.00130939	1.61752	up	proteasome ( macropain) beta 4	5.25e-42
AM-23422	Contig-c20537-1	0.00947528	1.58853	up	udp- c:betagal beta- -n-acetylglucosaminyltransferase 4	3.15e-29
AM-8417	Contig-c5875-1	0.0034587	1.55623	up	unnamed protein product [Homo sapiens]	2.41e-07
AM-4001	Contig-c2538-1	4.23354e-05	1.77108	up	zinc finger and btb domain-containing protein 38	5.55e-64
AM-31706	SRR027946.17649	0.00186735	1.80419	up	zinc matrin type 2	4.39e-18
DOWN
ProbeName	Target ID	p (Corr)	FC (abs)	Regulation	Description	E-value
AM-26719	Contig-c23912-1	0.00999262	1.51677	down	gmp reductase 1	1.14e-36
AM-5951	Contig-c3751-1	0.000131827	6.61523	down	serine acetyltransferase	4.5e-29
AM-8465	Contig-c5920-1	0.00260434	1.58451	down	ubiquitin carboxyl-terminal hydrolase 13	8.06e-45
